# Supplementary material for: Sarcopenia and Variation in the Human Leukocyte Antigen Complex
Source: J Gerontol A Biol Sci Med Sci. 2019 Feb 17;75(2):301–8. doi: 10.1093/gerona/glz042 (PMC7176057; doi:10.1093/gerona/glz042)
Supplement: glz042_suppl_Supplementary_Table_1 [file glz042_suppl_supplementary_table_1.xlsx]

## Sheet: S.Table 1
Supplementary Table 1: Autoimmune conditions excluded from analysis
Full name	ICD-10	N (ICD-10 HES data)
Addison's Disease	E27.1	207
Grave's Disease	E05.0	1
Grave’s Disease, other	E05.1	12
Hashimoto's Thyroiditis	E06.3	261
Type 1 Diabetes with Ketoacidosis	E10.1	318
Type 1 Diabetes with Kidney complications	E10.2	112
Type 1 Diabetes with Opthalmic complications	E10.3	618
Type 1 Diabetes with neurological complications	E10.4	220
Type 1 Diabetes with circulatory complications	E10.5	130
Type 1 Diabetes with other specified complications	E10.6	48
Type 1 Diabetes with unspecified complications	E10.8	51
Type 1 Diabetes without complications	E10.9	3364
Type 1 Diabetes with multiple complications	E10.7	16
Type 1 Diabetes with coma	E10.0	49
Reactive Arthitis / Reiter's disease	M02.3	18
Reiter's disease unspecified site	M02.30	5
Reiter's disease, Knee	M02.36	1
Reiter's disease, Multiple sites	M02.39	22
Other reactive arthropathies	M02.8	5
Other reactive arthropathies	M02.81	1
Other reactive arthropathies, hand	M02.84	2
Other reactive arthropathies, hip	M02.85	1
Other reactive arthropathies, knee	M02.86	3
Other reactive arthropathies, ankle and foot	M028.7	3
Reactive arthropathy, unspecified	M02.9	14
Reactive arthropathy, unspecified, multiple sites	M02.90	20
Reactive arthropathy, unspecified, forearm	M02.93	3
Reactive arthropathy, unspecified, hand	M02.94	3
Reactive arthropathy, unspecified, pelvic region and thigh	M02.95	1
Reactive arthropathy, unspecified, lower leg	M02.96	14
Reactive arthropathy, unspecified, ankle and foot	M02.97	5
Reactive arthropathy, unspecified, site unspecified	M02.99	6
Other rheumatoid arthritis	M06	0
Seronegative rheumatoid arthritis (Multiple sites)	M060	196
Seronegative rheumatoid arthritis (Shoulder region)	M060.0	222
Seronegative rheumatoid arthritis (Upper arm)	M060.1	11
Seronegative rheumatoid arthritis (Forearm)	M060.2	6
Seronegative rheumatoid arthritis (Hand)	M060.3	5
Seronegative rheumatoid arthritis (Pelvic region and thigh)	M060.4	10
Seronegative rheumatoid arthritis (Lower leg)	M060.5	8
Seronegative rheumatoid arthritis (Ankle and foot)	M060.6	26
Seronegative rheumatoid arthritis (Other)	M060.7	15
Seronegative rheumatoid arthritis (Other)	M060.8	2
Seronegative rheumatoid arthritis (Site unspecified)	M060.9	181
Adult-onset Still disease	M061	11
Adult-onset Still disease (Multiple sites)	M061.0	6
Adult-onset Still disease (Shoulder region)	M061.1	1
Adult-onset Still disease (Upper arm)	M061.2	0
Adult-onset Still disease (Fore arm)	M061.3	0
Adult-onset Still disease (Hand)	M061.4	0
Adult-onset Still disease (Pelvic region and thigh)	M061.5	0
Adult-onset Still disease (Lower leg)	M061.6	1
Adult-onset Still disease (Ankle and foot)	M061.7	0
Adult-onset Still disease (Other)	M061.8	0
Adult-onset Still disease (Site unspecified)	M061.9	8
Rheumatoid bursitis	M062	3
Rheumatoid bursitis (Multiple sites)	M062.0	0
Rheumatoid bursitis (Shoulder region)	M062.1	1
Rheumatoid bursitis (Upper arm)	M062.2	1
Rheumatoid bursitis (Fore arm)	M062.3	0
Rheumatoid bursitis (Hand)	M062.4	0
Rheumatoid bursitis (Pelvic region and thigh)	M062.5	1
Rheumatoid bursitis (Lower leg)	M062.6	0
Rheumatoid bursitis (Ankle and foot)	M062.7	1
Rheumatoid bursitis (Other)	M062.8	0
Rheumatoid bursitis (Site unspecified)	M062.9	0
Rheumatoid nodule	M063	31
Rheumatoid nodule (Multiple sites)	M063.0	18
Rheumatoid nodule (Shoulder region)	M063.1	0
Rheumatoid nodule (Upper arm)	M063.2	31
Rheumatoid nodule (Fore arm)	M063.3	9
Rheumatoid nodule (Hand)	M063.4	77
Rheumatoid nodule (Pelvic region and thigh)	M063.5	0
Rheumatoid nodule (Lower leg)	M063.6	7
Rheumatoid nodule (Ankle and foot)	M063.7	38
Rheumatoid nodule (Other)	M063.8	1
Rheumatoid nodule (Site unspecified)	M063.9	3
Inflammatory polyarthropathy	M064	55
Inflammatory polyarthropathy (Multiple sites)	M064.0	59
Inflammatory polyarthropathy (Shoulder region)	M064.1	3
Inflammatory polyarthropathy (Upper arm)	M064.2	0
Inflammatory polyarthropathy (Fore arm)	M064.3	3
Inflammatory polyarthropathy (Hand)	M064.4	2
Inflammatory polyarthropathy (Pelvic region and thigh)	M064.5	4
Inflammatory polyarthropathy (Lower leg)	M064.6	12
Inflammatory polyarthropathy (Ankle and foot)	M064.7	3
Inflammatory polyarthropathy (Other)	M064.8	0
Inflammatory polyarthropathy (Site unspecified)	M064.9	72
Other specified rheumatoid arthritis	M068	19
Other specified rheumatoid arthritis (Multiple sites)	M068.0	12
Other specified rheumatoid arthritis (Shoulder region)	M068.1	2
Other specified rheumatoid arthritis (Upper arm)	M068.2	3
Other specified rheumatoid arthritis (Fore arm)	M068.3	0
Other specified rheumatoid arthritis (Hand)	M068.4	1
Other specified rheumatoid arthritis (Pelvic region and thigh)	M068.5	1
Other specified rheumatoid arthritis (Lower leg)	M068.6	1
Other specified rheumatoid arthritis (Ankle and foot)	M068.7	2
Other specified rheumatoid arthritis (Other)	M068.8	5
Other specified rheumatoid arthritis (Site unspecified)	M068.9	13
Rheumatoid arthritis, unspecified	M069	2591
Rheumatoid arthritis, unspecified (Multiple sites)	M069.0	1277
Rheumatoid arthritis, unspecified (Shoulder region)	M069.1	120
Rheumatoid arthritis, unspecified (Upper arm)	M069.2	57
Rheumatoid arthritis, unspecified (Fore arm)	M069.3	83
Rheumatoid arthritis, unspecified (Hand)	M069.4	240
Rheumatoid arthritis, unspecified (Pelvic region and thigh)	M069.5	92
Rheumatoid arthritis, unspecified (Lower leg)	M069.6	245
Rheumatoid arthritis, unspecified (Ankle and foot)	M069.7	208
Rheumatoid arthritis, unspecified (Other)	M069.8	39
Rheumatoid arthritis, unspecified (Site unspecified)	M069.9	2894
Drug-induced Systemic Lupus Erythematosus	M32.0	11
Systemic lupus erythematosus, organ or system involvement unspecified	M32.1	74
Other forms of systemic lupus erythematosus	M32.8	16
Systemic lupus erythematosus, unspecified	M32.9	466
Ankylosing spondylitis	M45	740
Sicca syndrome (Sjogren)	M35.0	650
Multiple Sclerosis	G35	1621
Addison's Disease	G73.7	8
Coeliac disease	K90.0	2149
Ulcerative (chromic) pancolitis	K51.0	164
Ulcerative (chronic) proctitis	K51.2	488
Ulcerative (chronic) rectosigmoiditis	K51.3	258
Inflammatory polyps	K51.4	243
Left sided colitis	K51.5	106
Other ulcerative colitis	K51.8	295
Ulcerative colitis, unspecified	K51.9	3397
Psoriasis	L40	0
Psoriasis vulgaris	L40.0	177
Generalized pustular psoriasis	L40.1	28
Acrodermatitis continua	L40.2	0
Pustulosis palmaris et plantaris	L40.3	23
Guttate psoriasis	L40.4	15
Arthropathic psoriasis	L40.5	846
Other psoriasis	L40.8	44
Psoriasis, unspecified	L40.9	1893
