# Supplementary material for: Sarcopenia and Variation in the Human Leukocyte Antigen Complex
Source: J Gerontol A Biol Sci Med Sci. 2019 Feb 17;75(2):301–8. doi: 10.1093/gerona/glz042 (PMC7176057; doi:10.1093/gerona/glz042)
Supplement: glz042_suppl_Supplementary_Table_2 [file glz042_suppl_supplementary_table_2.xlsx]

## Sheet: S.Table 2
Supplementary Table 2: Additional autoimmune conditions excluded after initial analysis
Full name	ICD-10	N (ICD-10 HES data)	N (Self-reported)
Polyarteritis nodosa and related conditions	M30	0
Polyarteritis nodosa	M30.0	37	25
Polyarteritis with lung involvement Churg Strauss	M30.1	63
Juvenile polyarteritis	M30.2	1
Mucocutaneous lymph node syndrome Kawasaki	M30.3	2
Other conditions related to polyarteritis nodosa	M30.8	8
Systemic sclerosis	M34	0	142
Progressive systemic sclerosis	M34.0	14
CR(E)St syndrome	M34.1	83
Systemic sclerosis induced by drugs and chemicals	M34.2	3
Other forms of systemic sclerosis	M34.8	55
Systemic sclerosis unspecified	M34.9	170
Behcets disease	M35.2	37
Pemphigoid	L12	0	53
Bullous pemphigoid	L12.0	34
Cicatricial pemphigoid	L12.1	24
Chronic bullous disease of childhood	L12.2	0
Acquired epidermolysis bullosa	L12.3	2
Other pemphigoid	L12.8	3
Pemphigoid unspecified	L12.9	12
Pemphigus	L10	0
Pemphigus vulgaris	L10.0	12
Pemphigus vegetans	L10.1	0
Pemphigus foliaceus	L10.2	3
Brazilian pemphigus fogoselvagem	L10.3	0
Pemphigus erythematosus	L10.4	12
Drug induced pemphigus	L10.5	0
Other pemphigus	L10.8	3
Pemphigus unspecified	L10.9	12
Bullous erythema multiform	L51.1	46
Purpura and other haemorrhagic conditions	D69	0
Allergic purpura	D69.0	56
Qualitative platelet defects	D69.1	14
Other non-thrombocytopenic purpura	D69.2	23
Idiopathic thrombocytopenic purpura	D69.3	485
Other primary thrombocytopenia	D69.4	46
Secondary thrombocytopenia	D69.5	90
Thrombocytopenia unspecified	D69.6	1506
Other specified haemorrhagic conditions	D69.8	9
Haemorrhagic condition unspecified	D69.9	55
Other specified diseases of blood and blood forming organs	D75.8	190
Benign neoplasm of larynx	D14.1	84
Sarcoidosis of lung with sarcoidosis of lymph nodes	D86.2	22
Myasthenia gravis and other myoneural disorders	G70	0
Myasthenia gravis	G70.0	232	170
Toxic myoneural disorders	G70.1	0
Congenital and developmental myasthenia	G70.2	3
Other specified myoneural disorders	G70.8	9
Myoneural disorder unspecified	G70.9	33
Chorioretinal inflammation	H30	0
Focal chorioretinal inflammation	H30.0	1
Disseminated chorioretinal inflammation	H30.1	2
Posterior cyclitis	H30.2	8
Other chorioretinal inflammations	H30.8	7
Chorioretinal inflammation unspecified	H30.9	32
