# Supplementary material for: Sarcopenia and Variation in the Human Leukocyte Antigen Complex
Source: J Gerontol A Biol Sci Med Sci. 2019 Feb 17;75(2):301–8. doi: 10.1093/gerona/glz042 (PMC7176057; doi:10.1093/gerona/glz042)
Supplement: glz042_suppl_Supplementary_Table_3 [file glz042_suppl_supplementary_table_3.xlsx]

## Sheet: S.Table 3
Supplementary Table 3: Non-coding SNPs in the HLA region analysed
Chromosome	Position	SNP	Ref	Alt
6	29538209	rs142818680	C	T
6	29570841	rs2267633	A	G
6	29596242	rs143229677	G	A
6	29611431	rs29232	C	T
6	29623315	rs9468569	G	A
6	29624112	rs29234	A	C
6	29649547	rs385492	T	C
6	29670261	rs3129055	A	G
6	29705659	rs2523393	A	G
6	29707267	rs1633096	G	T
6	29723161	rs9258260	C	T
6	29800211	rs12662618	T	C
6	29822432	rs58005484	C	T
6	29828660	rs2523822	A	G
6	29832332	rs2524035	A	G
6	29840243	rs2523815	A	G
6	29849619	rs2523809	G	T
6	29916885	rs9260313	T	C
6	29918099	rs2517713	G	T
6	29922740	rs16896742	A	G
6	29923351	rs2904758	G	A
6	29923838	rs2571391	A	C
6	29925103	rs114193679	G	C
6	29925268	rs17186335	C	A
6	29927282	rs114577328	G	C
6	29933225	rs2517678	C	T
6	29935250	rs3893464	G	A
6	29941431	rs9295825	G	A
6	29941943	rs2523946	C	T
6	29942083	rs3823355	C	T
6	29970589	rs7758512	T	G
6	29973925	rs4313034	C	T
6	30017071	rs6917603	T	C
6	30032522	rs8321	A	C
6	30040291	rs10947050	C	T
6	30044388	rs3132682	G	C
6	30065543	rs17187854	A	T
6	30069982	rs1111180	G	C
6	30072808	rs111537560	T	C
6	30074310	rs78026509	C	G
6	30075864	rs2023472	A	G
6	30078275	rs2523989	C	T
6	30079993	rs2523987	A	C
6	30086422	rs9261431	G	C
6	30094113	rs2844790	C	G
6	30121460	rs2022065	C	T
6	30124811	rs144731721	C	T
6	30127805	rs1573296	A	G
6	30127873	rs1318638	C	T
6	30128442	rs12212092	C	T
6	30135977	rs9368624	G	A
6	30165273	rs2523722	C	T
6	30174131	rs2021722	C	T
6	30186681	rs9380159	C	T
6	30229922	rs2516703	A	G
6	30241536	rs28894080	C	T
6	30256936	rs1264622	C	T
6	30281087	rs6926097	C	T
6	30299245	rs3094067	T	G
6	30305953	rs9261659	A	G
6	30313340	rs6986	G	C
6	30359697	rs2524204	T	C
6	30361423	rs2516686	A	G
6	30373885	rs28780100	C	T
6	30387242	rs139215104	G	A
6	30409249	rs3132645	T	C
6	30441204	rs2516667	A	G
6	30484036	rs10484552	G	C
6	30528654	rs3130040	T	A
6	30537606	rs3132613	C	G
6	30539205	rs4148247	C	T
6	30571471	rs1264423	T	C
6	30628957	rs74917683	T	A
6	30656847	rs2269705	T	C
6	30657015	rs3094092	T	C
6	30671989	rs28986317	G	C
6	30752928	rs147206302	C	T
6	30762093	rs3131057	T	C
6	30762134	rs11961980	C	T
6	30763291	rs3131060	G	A
6	30766945	rs4587207	A	G
6	30774357	rs3130783	G	A
6	30775601	rs1264363	C	T
6	30782002	rs886424	C	T
6	30791194	rs13208886	T	C
6	30820373	rs2263298	C	T
6	30873508	rs111782145	T	C
6	30876152	rs1052693	C	T
6	30920124	rs3132580	G	A
6	30933794	rs3095089	G	T
6	30947509	rs3094084	A	T
6	30972865	rs1634718	A	G
6	31002101	rs7768644	G	A
6	31002616	rs4248154	C	T
6	31005432	rs11753208	C	T
6	31016978	rs2251830	C	A
6	31018407	rs2517532	A	G
6	31018546	rs2523864	C	T
6	31024601	rs9262631	C	A
6	31024808	rs9262632	A	G
6	31030122	rs2517510	T	G
6	31050348	rs9263475	A	G
6	31058178	rs4947296	T	C
6	31058340	rs3130544	C	A
6	31060219	rs2535296	A	G
6	31074030	rs6457327	A	C
6	31078809	rs3132556	A	T
6	31081205	rs2233956	T	C
6	31081434	rs3094222	A	G
6	31081464	rs1265047	A	G
6	31097301	rs3130559	C	T
6	31099577	rs4959053	G	A
6	31101674	rs3130564	C	T
6	31102964	rs3132565	A	G
6	31104593	rs28732100	C	T
6	31106268	rs3130573	A	G
6	31106459	rs1265097	C	A
6	31107187	rs1265093	G	A
6	31107258	rs2285803	T	C
6	31111356	rs9263739	C	T
6	31116526	rs3132535	A	G
6	31118019	rs1265112	T	C
6	31118511	rs130067	T	G
6	31129310	rs7750641	C	T
6	31130593	rs1419881	G	A
6	31135989	rs185402687	G	C
6	31136453	rs3130501	A	G
6	31136714	rs3132524	T	C
6	31140047	rs1265159	G	A
6	31140152	rs885950	A	C
6	31142245	rs3094188	C	A
6	31143582	rs3131018	A	C
6	31154362	rs13203101	T	A
6	31155785	rs1265181	G	C
6	31168397	rs9263868	G	A
6	31172151	rs3132510	T	C
6	31174930	rs185386680	A	G
6	31175946	rs1619179	A	C
6	31184196	rs3869109	A	G
6	31197514	rs3130941	C	G
6	31199766	rs11967684	G	A
6	31221668	rs3095254	C	G
6	31228540	rs17191797	T	G
6	31232111	rs3130542	A	G
6	31234494	rs9264533	T	C
6	31235505	rs2853953	G	A
6	31236567	rs1049281	T	C
6	31238318	rs9264638	G	A
6	31240431	rs2074488	G	T
6	31240479	rs9357121	T	G
6	31240721	rs2249742	C	T
6	31241109	rs13191343	C	T
6	31242083	rs2524081	G	C
6	31242174	rs2524079	G	A
6	31244960	rs6919908	T	C
6	31247203	rs2853946	A	T
6	31252396	rs2524054	A	C
6	31252925	rs12191877	C	T
6	31257511	rs2853928	A	C
6	31258837	rs9468925	G	A
6	31259579	rs2524163	C	T
6	31263751	rs2894207	T	C
6	31265490	rs2247056	T	C
6	31267936	rs28367631	C	T
6	31269693	rs114985235	T	C
6	31272261	rs6457374	C	T
6	31272321	rs9368677	G	A
6	31274298	rs9264941	G	A
6	31274380	rs9264942	T	C
6	31274555	rs10484554	C	T
6	31276314	rs1634794	G	T
6	31308862	rs1622406	C	T
6	31312059	rs2256752	G	C
6	31312326	rs3134792	T	G
6	31315512	rs116685461	G	A
6	31316460	rs116438126	C	T
6	31319923	rs36057735	C	G
6	31320509	rs9266089	G	A
6	31320654	rs2523614	T	C
6	31320849	rs35735140	T	C
6	31321267	rs2596500	A	C
6	31321948	rs1055348	T	G
6	31322133	rs3819306	A	G
6	31322197	rs2428494	T	A
6	31322367	rs3819299	T	G
6	31322559	rs2523608	G	A
6	31322690	rs41543314	A	G
6	31322790	rs2523607	T	A
6	31323012	rs2854001	G	A
6	31324615	rs1050529	C	T
6	31326272	rs9266276	A	G
6	31326960	rs2523591	G	A
6	31327064	rs2523590	T	C
6	31327660	rs1811197	G	A
6	31327701	rs9378249	T	G
6	31329734	rs2523570	C	T
6	31331257	rs2523557	G	A
6	31331954	rs2523552	C	T
6	31333444	rs62395421	G	A
6	31335336	rs17193122	G	A
6	31335901	rs2922994	A	G
6	31336100	rs7743761	C	A
6	31336418	rs9266406	G	A
6	31337211	rs9266428	G	A
6	31346822	rs9266629	T	C
6	31347451	rs2244020	A	G
6	31350704	rs1521	C	T
6	31351664	rs2507978	G	A
6	31352113	rs9266772	T	C
6	31352631	rs7741091	A	G
6	31353329	rs2596565	G	A
6	31354182	rs6932730	T	C
6	31354560	rs13437082	C	T
6	31362310	rs16899524	C	T
6	31364707	rs2251396	G	A
6	31365787	rs4349859	G	A
6	31366595	rs2596542	C	T
6	31370722	rs17200067	C	T
6	31371071	rs59440261	C	A
6	31374262	rs2857281	A	C
6	31377640	rs114291795	C	G
6	31378768	rs2853981	A	G
6	31379115	rs1131896	G	A
6	31379304	rs2853977	A	T
6	31380529	rs2256183	A	G
6	31382911	rs1882	A	G
6	31389768	rs17206736	T	G
6	31389784	rs2844511	A	G
6	31390410	rs2516448	T	C
6	31391401	rs4418214	T	C
6	31405617	rs2596466	T	C
6	31407331	rs2516470	G	C
6	31407579	rs2524277	G	A
6	31407828	rs9469003	T	C
6	31412948	rs2596465	T	C
6	31412961	rs2596464	T	C
6	31414731	rs2523696	C	T
6	31416990	rs2524280	C	A
6	31418810	rs3131623	T	A
6	31421300	rs9469012	G	A
6	31430060	rs115846244	G	T
6	31430359	rs4360170	A	G
6	31431691	rs2255221	G	T
6	31431780	rs2395029	T	G
6	31432125	rs2284178	C	T
6	31433712	rs79022003	T	C
6	31434366	rs3094013	G	A
6	31436995	rs2523673	T	C
6	31438390	rs2596449	A	G
6	31440669	rs3828890	C	G
6	31442782	rs3131643	G	A
6	31442912	rs79501286	G	A
6	31445564	rs17206973	C	T
6	31446466	rs2248372	G	A
6	31446796	rs2248462	G	A
6	31448862	rs3749946	C	A
6	31448976	rs3099844	C	A
6	31450909	rs2523710	G	A
6	31453290	rs2905736	G	A
6	31456262	rs9267257	A	C
6	31461372	rs2507971	A	T
6	31461558	rs3094006	T	C
6	31465047	rs3094005	G	T
6	31465103	rs2534674	T	C
6	31472720	rs2855812	G	T
6	31475486	rs3132468	C	T
6	31476458	rs3130614	T	A
6	31480668	rs3132461	G	A
6	31481299	rs2516399	A	G
6	31483700	rs17200698	C	T
6	31484517	rs2395045	C	T
6	31505480	rs2734583	A	G
6	31505790	rs9267485	G	A
6	31507938	rs2269476	G	A
6	31514247	rs9267488	A	G
6	31515799	rs2071591	G	A
6	31520426	rs6916921	C	T
6	31522669	rs6929796	G	A
6	31525448	rs2230365	C	T
6	31540141	rs2239704	A	C
6	31540556	rs2229094	T	C
6	31542308	rs1799964	T	C
6	31556581	rs1052248	T	A
6	31557791	rs11575839	G	A
6	31558264	rs28732145	A	G
6	31562150	rs2857599	G	A
6	31563228	rs2857598	A	C
6	31564821	rs2844480	C	T
6	31566168	rs3130631	C	G
6	31568469	rs2857595	G	A
6	31572333	rs2736186	G	A
6	31572956	rs2844479	A	C
6	31574525	rs28895016	C	T
6	31588384	rs2857693	G	T
6	31595882	rs1046080	C	A
6	31601843	rs3115663	T	C
6	31602967	rs1046089	G	A
6	31616366	rs805303	G	A
6	31620520	rs3117582	T	G
6	31622606	rs805297	C	A
6	31628397	rs148844907	T	A
6	31632134	rs3130618	C	A
6	31636742	rs9267531	A	G
6	31665452	rs805273	G	A
6	31675985	rs9267548	C	T
6	31705126	rs145269503	G	A
6	31708147	rs409558	T	C
6	31713454	rs3828922	C	T
6	31721033	rs3131379	G	A
6	31725285	rs3131378	A	G
6	31726688	rs707939	C	A
6	31728267	rs2075801	G	A
6	31729359	rs707938	A	G
6	31742242	rs6914412	T	C
6	31761063	rs9469054	G	A
6	31762844	rs2753960	G	T
6	31778077	rs2227955	T	G
6	31778529	rs2075799	C	T
6	31781957	rs12213612	G	A
6	31802541	rs9368699	T	C
6	31805600	rs115487693	T	C
6	31816059	rs28732162	C	T
6	31824912	rs9267650	A	T
6	31826705	rs67682613	G	A
6	31835162	rs74290525	G	A
6	31836827	rs521977	T	G
6	31837066	rs11966200	C	T
6	31837963	rs577272	G	A
6	31840477	rs501942	C	T
6	31842598	rs12661281	T	A
6	31848220	rs589428	T	G
6	31851234	rs652888	A	G
6	31870326	rs558702	G	A
6	31870856	rs9267665	C	T
6	31876042	rs1313996	T	A
6	31878433	rs519417	G	A
6	31878495	rs622871	A	G
6	31881731	rs685031	G	A
6	31883957	rs644045	A	G
6	31884823	rs3130682	T	C
6	31888367	rs3130683	C	T
6	31897219	rs9283893	G	A
6	31903804	rs9332739	G	C
6	31907837	rs2293751	G	A
6	31914179	rs12614	C	T
6	31914180	rs641153	G	A
6	31915144	rs4151669	G	A
6	31916951	rs541862	T	C
6	31917540	rs4151657	T	C
6	31918860	rs1270942	A	G
6	31919578	rs2072633	A	G
6	31919917	rs522162	T	C
6	31920687	rs550513	C	T
6	31928691	rs2280774	G	A
6	31929808	rs35664695	C	T
6	31930351	rs2734331	A	G
6	31930441	rs592229	G	T
6	31930462	rs429608	G	A
6	31931137	rs401775	T	C
6	31940897	rs389884	A	G
6	31941557	rs387608	G	A
6	31947027	rs181705462	G	T
6	31981146	rs4959021	T	C
6	32019512	rs41316748	T	C
6	32019746	rs2857009	G	C
6	32025863	rs369637	C	T
6	32029205	rs1150757	G	A
6	32040604	rs204881	C	T
6	32044851	rs2021783	C	T
6	32050067	rs185819	T	C
6	32050758	rs1150754	C	T
6	32059867	rs1150753	A	G
6	32070069	rs41268896	G	A
6	32071010	rs28732173	G	A
6	32074804	rs12153855	T	C
6	32075563	rs429150	T	C
6	32079567	rs17207986	T	C
6	32083300	rs8283	A	G
6	32089142	rs204888	G	T
6	32094593	rs204893	T	C
6	32109979	rs204999	A	G
6	32114515	rs9296009	A	T
6	32134510	rs3096697	G	A
6	32136547	rs1061808	T	G
6	32146492	rs3134945	C	A
6	32147157	rs41268928	G	C
6	32149260	rs2071288	C	T
6	32151443	rs2070600	C	T
6	32152442	rs1800625	A	G
6	32153406	rs169504	C	A
6	32155581	rs204993	A	G
6	32158319	rs176095	A	G
6	32160153	rs2269420	C	A
6	32160153	rs2269420	C	G
6	32161430	rs204990	C	A
6	32165444	rs2071278	A	G
6	32168771	rs3134942	G	T
6	32171683	rs2071277	T	C
6	32172993	rs3131296	C	T
6	32179896	rs2071286	C	T
6	32184345	rs404860	T	C
6	32187722	rs431722	C	T
6	32188383	rs422951	T	C
6	32190406	rs443198	A	G
6	32190620	rs3134931	T	C
6	32192331	rs3096702	A	G
6	32195251	rs9267853	T	C
6	32204882	rs28732180	C	T
6	32205045	rs549182	G	A
6	32208324	rs424232	C	T
6	32209861	rs507778	C	T
6	32210799	rs419132	A	G
6	32217092	rs6936204	T	C
6	32217413	rs3115574	T	C
6	32218843	rs3115573	A	G
6	32218989	rs9296015	G	A
6	32223258	rs3130320	T	C
6	32230354	rs3132972	A	G
6	32257566	rs926070	G	A
6	32261252	rs7775397	T	G
6	32266310	rs9268155	T	C
6	32278635	rs9268199	G	A
6	32281412	rs28366179	C	A
6	32282854	rs6910071	A	G
6	32286685	rs2022542	A	G
6	32305979	rs3129900	G	T
6	32308908	rs9469099	G	A
6	32315727	rs910049	T	C
6	32321554	rs2395148	G	T
6	32325371	rs13196329	A	C
6	32336187	rs3129934	T	C
6	32336766	rs3129939	A	G
6	32337630	rs2273017	G	A
6	32338695	rs3129943	A	G
6	32339897	rs2050188	C	T
6	32341353	rs9268402	G	A
6	32345086	rs12528797	A	G
6	32345283	rs7758128	C	A
6	32345689	rs2894254	T	G
6	32350454	rs28732201	G	A
6	32358201	rs3129950	G	C
6	32358513	rs3117098	G	A
6	32363215	rs1980493	T	C
6	32363816	rs2076530	T	C
6	32366421	rs4248166	T	C
6	32368087	rs3817963	T	C
6	32370587	rs9461741	G	C
6	32373232	rs10947261	G	T
6	32373312	rs10947262	C	T
6	32373698	rs3806156	G	T
6	32375973	rs3763309	C	A
6	32376788	rs3763317	C	T
6	32379489	rs9268516	C	T
6	32379736	rs9405098	G	A
6	32381736	rs7759742	T	A
6	32383108	rs9268528	A	G
6	32384721	rs9268542	A	G
6	32387809	rs2395163	T	C
6	32389143	rs116869525	C	T
6	32389305	rs9268557	T	C
6	32389648	rs3135363	A	G
6	32390578	rs3135359	T	C
6	32400939	rs3129859	G	C
6	32401079	rs3129860	A	G
6	32401217	rs3135338	C	T
6	32404377	rs3129868	A	C
6	32406342	rs3129871	A	C
6	32408044	rs9268644	A	C
6	32408497	rs3135394	A	G
6	32408527	rs9268645	C	G
6	32409056	rs9268652	A	G
6	32409530	rs3129882	G	A
6	32410691	rs3129887	G	A
6	32410941	rs9268659	T	C
6	32411376	rs2239805	T	G
6	32412435	rs3177928	G	A
6	32412480	rs7194	G	A
6	32413051	rs3135388	A	G
6	32413545	rs3129889	G	A
6	32414273	rs3129890	T	C
6	32424882	rs7763262	T	C
6	32425762	rs41291794	A	T
6	32427179	rs1548306	A	T
6	32428285	rs6903608	C	T
6	32428772	rs9268839	A	G
6	32429643	rs9268853	T	C
6	32429719	rs9268856	C	A
6	32431147	rs9268877	A	G
6	32432077	rs9268905	G	C
6	32432835	rs9268923	C	T
6	32432969	rs9268925	A	C
6	32433167	rs2395185	G	T
6	32433276	rs2894257	G	C
6	32433276	rs2894257	G	A
6	32433276	rs2894257	G	T
6	32441100	rs9269081	A	C
6	32444198	rs12194148	G	T
6	32445691	rs9378212	C	T
6	32448398	rs9378213	T	G
6	32448599	rs7748270	C	T
6	32450089	rs5020946	G	T
6	32450580	rs35957722	T	C
6	32486402	rs41553512	C	T
6	32486966	rs184981897	C	A
6	32493246	rs145470632	A	G
6	32520907	rs3828840	T	C
6	32549914	rs142790902	T	C
6	32559110	rs9270493	T	C
6	32565465	rs2760981	G	A
6	32569691	rs477515	G	A
6	32570400	rs2516049	T	C
6	32571961	rs17425622	T	C
6	32572251	rs2858870	T	C
6	32573991	rs9270984	T	G
6	32574171	rs615672	G	C
6	32575524	rs4713555	G	T
6	32575658	rs3021304	G	C
6	32575735	rs9461776	A	G
6	32576478	rs9271100	T	C
6	32576795	rs9271117	C	T
6	32577380	rs660895	A	G
6	32578082	rs674313	C	T
6	32578127	rs9271176	A	G
6	32578530	rs9271192	C	A
6	32579035	rs9271209	G	A
6	32581889	rs4530903	C	T
6	32584581	rs73730372	C	T
6	32586854	rs9271366	G	A
6	32587213	rs28383314	T	C
6	32590501	rs9271573	A	C
6	32590768	rs34831921	C	A
6	32590925	rs3129763	G	A
6	32590953	rs9271588	T	C
6	32592200	rs9271640	T	C
6	32592737	rs28421666	A	G
6	32595223	rs9271858	A	G
6	32599999	rs9272105	G	A
6	32600003	rs3104376	T	C
6	32600057	rs35242582	A	G
6	32600803	rs9272143	T	C
6	32603007	rs2040406	A	G
6	32604372	rs9272346	G	A
6	32606756	rs9272535	G	A
6	32608858	rs4455710	C	T
6	32612397	rs6927022	A	G
6	32625869	rs9273349	T	C
6	32626130	rs7744020	G	A
6	32626272	rs9273363	C	A
6	32626311	rs6906021	T	C
6	32626403	rs34004019	A	G
6	32626739	rs12055445	A	G
6	32628428	rs2854275	C	A
6	32632660	rs9274390	T	G
6	32632832	rs9274407	A	T
6	32635629	rs114544105	G	A
6	32635998	rs9274623	G	T
6	32636120	rs3828805	T	C
6	32636364	rs9274657	G	A
6	32637158	rs17205528	G	A
6	32651540	rs17212223	C	T
6	32655218	rs2856683	T	G
6	32657436	rs3129716	T	C
6	32657578	rs7774434	T	C
6	32658079	rs7775228	T	C
6	32659443	rs140068907	A	C
6	32659878	rs9275224	A	G
6	32663289	rs9275292	C	A
6	32663631	rs3129720	T	C
6	32663851	rs6457617	C	T
6	32663999	rs6457620	G	C
6	32664458	rs2647012	T	C
6	32664960	rs9357152	A	G
6	32665420	rs10484561	T	G
6	32666295	rs9275319	A	G
6	32666526	rs1794282	C	T
6	32666660	rs9275326	C	T
6	32667910	rs2647044	G	A
6	32668100	rs2647045	G	A
6	32668323	rs2858310	G	A
6	32669018	rs1612904	C	A
6	32669156	rs9275390	T	C
6	32669955	rs9275406	G	T
6	32670255	rs2856718	C	T
6	32670308	rs2856717	A	G
6	32671103	rs13192471	T	C
6	32671248	rs1794275	G	A
6	32672089	rs3134995	T	C
6	32675109	rs9275524	T	C
6	32675470	rs12525220	G	A
6	32677846	rs4947344	T	C
6	32677912	rs9275563	C	T
6	32678597	rs4273729	C	G
6	32678999	rs9275572	A	G
6	32680576	rs7764819	T	G
6	32680620	rs9275592	G	T
6	32680928	rs7765379	T	G
6	32681277	rs2858331	A	G
6	32681483	rs7454108	T	C
6	32681631	rs9275596	C	T
6	32681669	rs6935723	T	C
6	32681676	rs3104402	T	G
6	32682137	rs3957148	A	G
6	32687973	rs9275698	A	G
6	32700083	rs2858884	A	C
6	32707295	rs9276370	G	T
6	32710855	rs9276423	G	A
6	32712666	rs9276434	C	T
6	32723917	rs7756516	C	T
6	32725193	rs2301271	A	G
6	32726803	rs1049110	C	T
6	32728642	rs2395258	T	C
6	32730012	rs7453920	A	G
6	32730086	rs2051549	G	A
6	32736695	rs9276606	A	T
6	32741868	rs2621416	T	C
6	32744347	rs2857204	G	T
6	32763514	rs2857151	A	G
6	32771341	rs2621355	G	A
6	32783086	rs7383287	A	G
6	32786917	rs3763354	G	A
6	32798731	rs1015166	C	T
6	32799845	rs60045856	T	G
6	32803408	rs28724898	T	A
6	32804070	rs241428	T	G
6	32804570	rs3819720	G	A
6	32809848	rs9357155	G	A
6	32811629	rs2071543	G	T
6	32822244	rs17220241	G	T
6	32830013	rs7767288	G	A
6	32832786	rs1055559	C	T
6	32852647	rs2187689	T	C
6	32913246	rs1480380	C	T
6	32914726	rs73396800	G	C
6	32924584	rs209474	A	G
6	32946322	rs76088152	G	A
6	32948804	rs1049526	C	T
6	32961361	rs9500927	G	A
6	32973599	rs9276975	C	T
6	32974934	rs378352	G	A
6	32975014	rs399604	T	C
6	33033022	rs3077	A	G
6	33039625	rs9277341	T	C
6	33042880	rs987870	A	G
6	33045500	rs2856816	T	C
6	33045698	rs7750458	G	A
6	33046752	rs3097670	G	C
6	33049663	rs9501251	A	G
6	33050279	rs9277378	A	G
6	33054861	rs9277535	A	G
6	33055538	rs9277554	C	T
6	33058874	rs2179920	C	T
6	33060118	rs2281388	G	A
6	33069893	rs3117242	A	G
6	33072172	rs4282438	T	G
6	33086448	rs1883414	G	A
6	33104175	rs9366816	T	C
6	33143948	rs2254287	C	G
6	33204274	rs9277952	G	A
