# Supplementary material for: Sarcopenia and Variation in the Human Leukocyte Antigen Complex
Source: J Gerontol A Biol Sci Med Sci. 2019 Feb 17;75(2):301–8. doi: 10.1093/gerona/glz042 (PMC7176057; doi:10.1093/gerona/glz042)
Supplement: glz042_suppl_Supplementary_Table_4 [file glz042_suppl_supplementary_table_4.xlsx]

## Sheet: S.Table 4
Supplementary Table 4: EWGSOP sarcopenia HLA type associations - two copies of each allele against zero copies
HLA type	zygosity	effect	se	z	p	CI lower	CI upper	Allele frequency %	Benjamini-Hochberg p-value
DRB4*01:03	HMZ	1.15392	0.0393299	4.20049	2.66334e-05	1.07936	1.23364	25.88	0.00284068
DQA1*03:01	HMZ	1.19255	0.0501677	4.18588	2.84068e-05	1.09816	1.29504	20.18	0.00284068
B*51:01	HET	1.11438	0.0357016	3.38036	0.000723898	1.04656	1.1866	3.87	0.0421261
C*15:02	HET	1.16153	0.0520994	3.33843	0.000842522	1.06378	1.26827	1.78	0.0421261
