# Supplementary material for: Sarcopenia and Variation in the Human Leukocyte Antigen Complex
Source: J Gerontol A Biol Sci Med Sci. 2019 Feb 17;75(2):301–8. doi: 10.1093/gerona/glz042 (PMC7176057; doi:10.1093/gerona/glz042)
Supplement: glz042_suppl_Supplementary_Table_5 [file glz042_suppl_supplementary_table_5.xlsx]

## Sheet: S.Table 5
Supplementary Table 5: HLA types associated with EWGSOP sarcopenia and it's component phenotypes
EWGSOP sarcopenia - Female and Male [n cases=15,050]																	EWGSOP sarcopenia - Female only [n cases=11,540]														EWGSOP sarcopenia - Male only [n cases=3,510]
HLA type	Effect size	se	z	p	CI lower	CI upper	N total	N cases	Total number of Heterozygotes	Total number of Homozygotes	Total number of heterozygotes with phenotype	Total number of homozygotes with phenotype	Allele frequency percentage	Benjamini-Hochberg p-value			HLA type	Effect size	se	z	p	CI lower	CI upper	N total	N cases	Benjamini-Hochberg p-value	Odds ratio for sex interaction	P-value for Sex interaction			HLA type	Effect size	se	z	p	CI lower	CI upper	N total	N cases	Benjamini-Hochberg p-value
HLA-DQA1*03:01	1.06623	0.0161068	4.24487	2.18721e-05	1.03512	1.09827	181301	15050	58514	7328	4949	691	20.1791	0.00218721			HLA-DQA1*03:01	1.0861	0.0188963	4.7471	2.06349e-06	1.04969	1.12377	95340	11540	0.000206349	0.927845	0.032										85961	3510
HLA-DRB4*01:03	1.05816	0.0149028	4.01399	5.9702e-05	1.02935	1.08778	181301	15050	69687	12084	5846	1111	25.8838	0.0029851			HLA-DRB4*01:03	1.06508	0.0173129	3.87906	0.000104862	1.03169	1.09956	95340	11540	0.00455323	0.970233	0.34			No HLA types pass multiple testing by Benjamini-Hochberg
HLA-B*51:01	1.1212	0.0352263	3.64108	0.000271495	1.05424	1.19241	181301	15050	13457	280	1201	29	3.86567	0.00904983			HLA-DRB1*04:01	1.08763	0.024292	3.76094	0.000169275	1.04104	1.1363	95340	11540	0.00455323	0.939415	0.15
HLA-DRB1*04:01	1.07025	0.0207404	3.50361	0.000459	1.03037	1.11169	181301	15050	36956	2414	3158	232	11.5234	0.011475			HLA-DQB1*03:01	1.07079	0.0195695	3.7426	0.000182129	1.03312	1.10984	95340	11540	0.00455323	0.943593	0.11
HLA-DQB1*03:01	1.05545	0.0167403	3.40248	0.00066777	1.02314	1.08877	181301	15050	52818	5790	4509	511	17.76	0.0133554			HLA-B*15:01	1.08858	0.0314094	2.94144	0.00326688	1.02872	1.15191	95340	11540	0.0456414	0.935725	0.24
HLA-C*15:02	1.1514	0.052206	3.10918	0.00187606	1.05349	1.2584	181301	15050	6333	56	589	3	1.77743	0.0312677			HLA-B*51:01	1.11641	0.0406543	3.02405	0.00249418	1.03951	1.19901	95340	11540	0.0456414	1.0136	0.85
																	HLA-DRB1*04:04	1.1075	0.0389017	2.90681	0.00365131	1.03382	1.18643	95340	11540	0.0456414	0.863232	0.038
																	HLA-DQB1*03:02	1.06986	0.0245367	2.94456	0.00323411	1.02284	1.11905	95340	11540	0.0456414	0.924245	0.09
Low grip strength - Female and Male [n cases=27,883]																	Low grip strength - Female only [n cases=20,565]														Low grip strength - Male only [n cases=7,318]
HLA type	Effect size	se	z	p	CI lower	CI upper	N total	N cases	Total number of Heterozygotes	Total number of Homozygotes	Total number of heterozygotes with phenotype	Total number of homozygotes with phenotype	Allele frequency percentage	Benjamini-Hochberg p-value			HLA type	Effect size	se	z	p	CI lower	CI upper	N total	N cases	Benjamini-Hochberg p-value	Odds ratio for sex interaction	P-value for Sex interaction			HLA type	Effect size	se	z	p	CI lower	CI upper	N total	N cases	Benjamini-Hochberg p-value
HLA-DQA1*03:01	1.05862	0.0123551	4.88143	1.05318e-06	1.03468	1.08312	181301	27883	58514	7328	9244	1196	20.1791	0.000105318			HLA-DQA1*03:01	1.07742	0.0149465	5.37529	7.64597e-08	1.04852	1.10712	95340	20565	7.64597e-06	0.927845	0.032										85961	7318
HLA-DRB4*01:03	1.05202	0.0114362	4.66532	3.08133e-06	1.02985	1.07468	181301	27883	69687	12084	10910	1968	25.8838	0.000154066			HLA-DRB1*04:01	1.08995	0.0194087	4.837	1.3181e-06	1.05257	1.12866	95340	20565	6.59051e-05	0.939415	0.15			No HLA types pass multiple testing by Benjamini-Hochberg
HLA-DRB1*04:01	1.06455	0.0159549	4.17339	3.00106e-05	1.03373	1.09628	181301	27883	36956	2414	5891	386	11.5234	0.000750265			HLA-DRB4*01:03	1.06257	0.0137398	4.69361	2.68421e-06	1.03598	1.08984	95340	20565	8.94737e-05	0.970233	0.34
HLA-DQB1*03:01	1.05251	0.0128798	4.18241	2.88434e-05	1.02757	1.07806	181301	27883	52818	5790	8307	953	17.76	0.000750265			HLA-DQB1*03:01	1.05686	0.0154028	3.79435	0.000148032	1.0271	1.08748	95340	20565	0.0037008	0.943593	0.11
HLA-B*51:01	1.09019	0.0267092	3.52462	0.000424084	1.03908	1.14382	181301	27883	13457	280	2178	50	3.86567	0.00848168			HLA-B*51:01	1.10798	0.0322633	3.52151	0.000429092	1.04652	1.17306	95340	20565	0.00858184	1.0136	0.85
HLA-DQB1*06:02	0.958253	0.013063	-3.12813	0.0017592	0.932989	0.984202	181301	27883	44979	3797	6752	575	14.4988	0.02932			HLA-C*05:01	1.05921	0.018504	3.29303	0.000991138	1.02356	1.09611	95340	20565	0.016519	0.95213	0.27
HLA-B*44:02	1.04546	0.0154227	3.0134	0.00258335	1.01566	1.07613	181301	27883	36614	2305	5828	366	11.3689	0.0322919			HLA-DQB1*03:02	1.06122	0.0194201	3.24673	0.0011674	1.02383	1.09997	95340	20565	0.0166771	0.924245	0.09
HLA-DRB5*01:01	0.959721	0.0129354	-3.05025	0.00228654	0.9347	0.985412	181301	27883	45158	3851	6780	583	14.578	0.0322919			HLA-B*44:02	1.05589	0.0185447	3.09663	0.00195732	1.02016	1.09287	95340	20565	0.0181926	0.95478	0.29
HLA-DRB1*15:01	0.96217	0.0129873	-2.85707	0.00427571	0.937049	0.987964	181301	27883	45293	3884	6818	588	14.6334	0.0475079			HLA-DRB5*01:01	0.9515	0.0153015	-3.09149	0.00199152	0.921977	0.981968	95340	20565	0.0181926	1.01895	0.64
																	HLA-DQB1*06:02	0.950896	0.0154687	-3.09515	0.00196716	0.921056	0.981703	95340	20565	0.0181926	1.01953	0.63
																	HLA-DQA1*01:02	0.956809	0.0136711	-3.09006	0.00200118	0.930386	0.983983	95340	20565	0.0181926	1.02486	0.49
																	HLA-DRB1*15:01	0.954056	0.0153684	-2.91973	0.00350334	0.924405	0.984659	95340	20565	0.0291945	1.0137	0.73
Low muscle mass - Female and Male [n cases=87,756]																	Low muscle mass - Female only [n cases=49,821]														Low muscle mass - Male only [n cases=37,935]
HLA type	Effect size	se	z	p	CI lower	CI upper	N total	N cases	Total number of Heterozygotes	Total number of Homozygotes	Total number of heterozygotes with phenotype	Total number of homozygotes with phenotype	Allele frequency percentage	Benjamini-Hochberg p-value			HLA type	Effect size	se	z	p	CI lower	CI upper	N total	N cases	Benjamini-Hochberg p-value	Odds ratio for sex interaction	P-value for Sex interaction			HLA type	Effect size	se	z	p	CI lower	CI upper	N total	N cases	Benjamini-Hochberg p-value
HLA-C*01:02	1.09325	0.0203402	4.79185	1.65254e-06	1.0541	1.13385	181301	87756	11639	224	5876	121	3.33341	0.000165254			HLA-B*51:01	1.08704	0.0266691	3.4018	0.000669433	1.03601	1.14059	95340	49821	0.0371355	1.0136	0.85			HLA-C*01:02	1.10416	0.0301423	3.62951	0.000283955	1.04663	1.16484	85961	37935	0.0281115
HLA-B*27:05	1.07879	0.0189897	4.30841	1.64433e-05	1.04221	1.11666	181301	87756	13557	268	6785	146	3.88663	0.000822167			HLA-DRB1*03:01	0.957995	0.0126105	-3.26001	0.00111406	0.933595	0.983032	95340	49821	0.0371355	0.992799	0.86			HLA-B*27:05	1.0912	0.0281633	3.38144	0.000721074	1.03737	1.14781	85961	37935	0.0356932
HLA-C*03:03	0.945315	0.0139416	-3.81319	0.000137184	0.918381	0.973039	181301	87756	19175	565	9024	265	5.5998	0.0045728			HLA-DQB1*02:01	0.956965	0.0125692	-3.34908	0.000810793	0.932644	0.98192	95340	49821	0.0371355	0.990372	0.81
HLA-DQB1*02:01	0.967085	0.00920394	-3.51667	0.000437004	0.949213	0.985294	181301	87756	45463	3813	21837	1763	14.6411	0.0109251			HLA-C*01:02	1.08409	0.0275504	3.177	0.00148809	1.03141	1.13945	95340	49821	0.0372022	1.01619	0.83
HLA-DRB1*03:01	0.967814	0.00922719	-3.43143	0.000600398	0.949897	0.986069	181301	87756	45033	3756	21656	1728	14.4911	0.012008
HLA-C*02:02	1.05851	0.0189173	3.18172	0.00146404	1.02207	1.09624	181301	87756	12813	230	6321	131	3.66049	0.0244006
