# Supplementary material for: Sarcopenia and Variation in the Human Leukocyte Antigen Complex
Source: J Gerontol A Biol Sci Med Sci. 2019 Feb 17;75(2):301–8. doi: 10.1093/gerona/glz042 (PMC7176057; doi:10.1093/gerona/glz042)
Supplement: glz042_suppl_Supplementary_Table_6 [file glz042_suppl_supplementary_table_6.xlsx]

## Sheet: S.Table 6 EWGSOP combined
Supplementary Table 6: HLA types associated with EWGSOP sarcopenia (low grip strength & lean muscle mass)- after adjusting for sensitivity
EWGSOP combined - Male and Female
Minimally adjusted model										Smoking sensitivity								Height Weight sensitivity
outcome_var	hla_type	effect	se	z	p	ci_lower	ci_upper	p_bh		hla_type	effect	se	z	p	ci_lower	ci_upper		hla_type	effect	se	z	p	ci_lower	ci_upper
sarcopenia_EWGSOP_ge60	hla_dqa1_301	1.06623	0.0161068	4.24487	2.18721e-05	1.03512	1.09827	0.00218721		hla_dqa1_301	1.06727	0.0161679	4.2977	1.72576e-05	1.03605	1.09944		hla_dqa1_301	1.0602	0.0163232	3.79713	0.000146379	1.02869	1.09268
sarcopenia_EWGSOP_ge60	hla_drb4_103	1.05816	0.0149028	4.01399	5.9702e-05	1.02935	1.08778	0.0029851		hla_drb4_103	1.05889	0.0149549	4.0519	5.0803e-05	1.02999	1.08861		hla_drb4_103	1.05553	0.0151474	3.76603	0.000165864	1.02626	1.08564
sarcopenia_EWGSOP_ge60	hla_b_5101	1.1212	0.0352263	3.64108	0.000271495	1.05424	1.19241	0.00904983		hla_b_5101	1.12038	0.0352974	3.60808	0.000308472	1.0533	1.19175		hla_b_5101	1.10855	0.0355663	3.21187	0.00131874	1.04098	1.18049
sarcopenia_EWGSOP_ge60	hla_drb1_401	1.07025	0.0207404	3.50361	0.000459	1.03037	1.11169	0.011475		hla_drb1_401	1.07231	0.0208307	3.59395	0.0003257	1.03225	1.11393		hla_drb1_401	1.06699	0.0210854	3.28098	0.00103447	1.02645	1.10912
sarcopenia_EWGSOP_ge60	hla_dqb1_301	1.05545	0.0167403	3.40248	0.00066777	1.02314	1.08877	0.0133554		hla_dqb1_301	1.05595	0.0167939	3.42315	0.000619	1.02354	1.08938		hla_dqb1_301	1.04899	0.0169982	2.95137	0.00316368	1.01619	1.08284
sarcopenia_EWGSOP_ge60	hla_c_1502	1.1514	0.052206	3.10918	0.00187606	1.05349	1.2584	0.0312677		hla_c_1502	1.14532	0.052142	2.98037	0.00287897	1.04755	1.25222		hla_c_1502	1.14665	0.0530884	2.95559	0.0031207	1.04718	1.25556
EWGSOP combined - Female only
Minimally adjusted model										Smoking sensitivity								Height Weight sensitivity
outcome_var	hla_type	effect	se	z	p	ci_lower	ci_upper	p_bh		hla_type	effect	se	z	p	ci_lower	ci_upper		hla_type	effect	se	z	p	ci_lower	ci_upper
sarcopenia_EWGSOP_ge60	hla_dqa1_301	1.0861	0.0188963	4.7471	2.06349e-06	1.04969	1.12377	0.000206349		hla_dqa1_301	1.08651	0.0189487	4.75733	1.96169e-06	1.05	1.12429		hla_dqa1_301	1.08012	0.0192113	4.33345	1.46793e-05	1.04312	1.11844
sarcopenia_EWGSOP_ge60	hla_drb4_103	1.06508	0.0173129	3.87906	0.000104862	1.03169	1.09956	0.00455323		hla_drb4_103	1.06443	0.0173445	3.83164	0.000127291	1.03097	1.09897		hla_drb4_103	1.06276	0.017657	3.66371	0.000248591	1.02871	1.09794
sarcopenia_EWGSOP_ge60	hla_drb1_401	1.08763	0.024292	3.76094	0.000169275	1.04104	1.1363	0.00455323		hla_drb1_401	1.08855	0.0243645	3.79087	0.000150118	1.04183	1.13737		hla_drb1_401	1.08335	0.0247481	3.50475	0.000457036	1.03592	1.13296
sarcopenia_EWGSOP_ge60	hla_dqb1_301	1.07079	0.0195695	3.7426	0.000182129	1.03312	1.10984	0.00455323		hla_dqb1_301	1.06985	0.0195986	3.68553	0.00022823	1.03212	1.10896		hla_dqb1_301	1.06341	0.0199342	3.28002	0.001038	1.02505	1.10321
sarcopenia_EWGSOP_ge60	hla_b_1501	1.08858	0.0314094	2.94144	0.00326688	1.02872	1.15191	0.0456414		hla_b_1501	1.09187	0.0315629	3.04042	0.00236246	1.03173	1.15552		hla_b_1501	1.07533	0.0317426	2.46034	0.0138805	1.01488	1.13938
sarcopenia_EWGSOP_ge60	hla_b_5101	1.11641	0.0406543	3.02405	0.00249418	1.03951	1.19901	0.0456414		hla_b_5101	1.11424	0.0406891	2.96216	0.00305488	1.03728	1.19691		hla_b_5101	1.10556	0.0412502	2.68959	0.00715402	1.0276	1.18944
sarcopenia_EWGSOP_ge60	hla_drb1_404	1.1075	0.0389017	2.90681	0.00365131	1.03382	1.18643	0.0456414		hla_drb1_404	1.10979	0.0390674	2.95917	0.00308468	1.0358	1.18906		hla_drb1_404	1.09886	0.0395305	2.62054	0.00877919	1.02405	1.17913
sarcopenia_EWGSOP_ge60	hla_dqb1_302	1.06986	0.0245367	2.94456	0.00323411	1.02284	1.11905	0.0456414		hla_dqb1_302	1.07181	0.0246322	3.01761	0.00254781	1.0246	1.12119		hla_dqb1_302	1.0574	0.0248048	2.37927	0.017347	1.00988	1.10715
EWGSOP combined - Male only
Minimally adjusted model										Smoking sensitivity								Height Weight sensitivity
outcome_var	hla_type	effect	se	z	p	ci_lower	ci_upper	p_bh		hla_type	effect	se	z	p	ci_lower	ci_upper		hla_type	effect	se	z	p	ci_lower	ci_upper
No HLA types pass multiple testing by Benjamini-Hochberg										No HLA types pass multiple testing by Benjamini-Hochberg								No HLA types pass multiple testing by Benjamini-Hochberg

## Sheet: S.Table 6 EWGSOP Grip only
Supplementary Table 6: HLA types associated with EWGSOP sarcopenia (Low grip strength only) - after adjusting for sensitivity
Grip only - Male and Female
										Smoking sensitivity								Height Weight sensitivity
outcome_var	hla_type	effect	se	z	p	ci_lower	ci_upper	p_bh		hla_type	effect	se	z	p	ci_lower	ci_upper		hla_type	effect	se	z	p	ci_lower	ci_upper
sarcopenia_grip_ge60	hla_dqa1_301	1.05862	0.0123551	4.88143	1.05318e-06	1.03468	1.08312	0.000105318		hla_dqa1_301	1.05959	0.0124011	4.94528	7.60346e-07	1.03556	1.08417		hla_dqa1_301	1.05095	0.0124408	4.19808	2.6919e-05	1.02685	1.07562
sarcopenia_grip_ge60	hla_drb4_103	1.05202	0.0114362	4.66532	3.08133e-06	1.02985	1.07468	0.000154066		hla_drb4_103	1.05346	0.0114832	4.77806	1.76996e-06	1.0312	1.07621		hla_drb4_103	1.04375	0.0115085	3.88357	0.000102934	1.02144	1.06655
sarcopenia_grip_ge60	hla_drb1_401	1.06455	0.0159549	4.17339	3.00106e-05	1.03373	1.09628	0.000750265		hla_drb1_401	1.06697	0.0160309	4.31475	1.59786e-05	1.03601	1.09886		hla_drb1_401	1.06258	0.0161625	3.99045	6.5949e-05	1.03137	1.09473
sarcopenia_grip_ge60	hla_dqb1_301	1.05251	0.0128798	4.18241	2.88434e-05	1.02757	1.07806	0.000750265		hla_dqb1_301	1.05317	0.0129217	4.22232	2.41801e-05	1.02815	1.0788		hla_dqb1_301	1.04239	0.0129412	3.34373	0.000826597	1.01733	1.06806
sarcopenia_grip_ge60	hla_b_5101	1.09019	0.0267092	3.52462	0.000424084	1.03908	1.14382	0.00848168		hla_b_5101	1.09079	0.0267923	3.53791	0.000403305	1.03952	1.14458		hla_b_5101	1.07757	0.0267939	3.00466	0.00265881	1.02632	1.13139
sarcopenia_grip_ge60	hla_dqb1_602	0.958253	0.013063	-3.12813	0.0017592	0.932989	0.984202	0.02932		hla_dqb1_602	0.957149	0.0130902	-3.20238	0.00136295	0.931833	0.983152		hla_dqb1_602	0.97386	0.0134666	-1.91549	0.0554305	0.947821	1.00062
sarcopenia_grip_ge60	hla_b_4402	1.04546	0.0154227	3.0134	0.00258335	1.01566	1.07613	0.0322919		hla_b_4402	1.04394	0.0154496	2.90596	0.00366133	1.0141	1.07467		hla_b_4402	1.04641	0.0156582	3.03199	0.00242949	1.01617	1.07756
sarcopenia_grip_ge60	hla_drb5_101	0.959721	0.0129354	-3.05025	0.00228654	0.9347	0.985412	0.0322919		hla_drb5_101	0.958343	0.0129595	-3.14652	0.00165229	0.933276	0.984082		hla_drb5_101	0.975032	0.0133305	-1.84941	0.0643985	0.949252	1.00151
sarcopenia_grip_ge60	hla_drb1_1501	0.96217	0.0129873	-2.85707	0.00427571	0.937049	0.987964	0.0475079		hla_drb1_1501	0.960905	0.0130126	-2.94489	0.00323067	0.935736	0.986751		hla_drb1_1501	0.97749	0.0133847	-1.66272	0.0963677	0.951605	1.00408
Grip only - Female
										Smoking sensitivity								Height Weight sensitivity
outcome_var	hla_type	effect	se	z	p	ci_lower	ci_upper	p_bh		hla_type	effect	se	z	p	ci_lower	ci_upper		hla_type	effect	se	z	p	ci_lower	ci_upper
sarcopenia_grip_ge60	hla_dqa1_301	1.07742	0.0149465	5.37529	7.64597e-08	1.04852	1.10712	7.64597e-06		hla_dqa1_301	1.07812	0.0149933	5.40847	6.35662e-08	1.04913	1.10791		hla_dqa1_301	1.0709	0.0150879	4.86219	1.16094e-06	1.04174	1.10089
sarcopenia_grip_ge60	hla_drb1_401	1.08995	0.0194087	4.837	1.3181e-06	1.05257	1.12866	6.59051e-05		hla_drb1_401	1.09167	0.0194824	4.91482	8.88627e-07	1.05415	1.13053		hla_drb1_401	1.08948	0.0197164	4.73567	2.18335e-06	1.05152	1.12882
sarcopenia_grip_ge60	hla_drb4_103	1.06257	0.0137398	4.69361	2.68421e-06	1.03598	1.08984	8.94737e-05		hla_drb4_103	1.06305	0.0137793	4.71702	2.39328e-06	1.03638	1.0904		hla_drb4_103	1.05424	0.0138445	4.02235	5.76197e-05	1.02745	1.08173
sarcopenia_grip_ge60	hla_dqb1_301	1.05686	0.0154028	3.79435	0.000148032	1.0271	1.08748	0.0037008		hla_dqb1_301	1.05755	0.0154456	3.83136	0.000127438	1.02771	1.08826		hla_dqb1_301	1.04668	0.0154975	3.08117	0.00206191	1.01674	1.0775
sarcopenia_grip_ge60	hla_b_5101	1.10798	0.0322633	3.52151	0.000429092	1.04652	1.17306	0.00858184		hla_b_5101	1.10686	0.0323152	3.4776	0.000505926	1.0453	1.17205		hla_b_5101	1.09608	0.0324348	3.10025	0.00193356	1.03432	1.16153
sarcopenia_grip_ge60	hla_c_501	1.05921	0.018504	3.29303	0.000991138	1.02356	1.09611	0.016519		hla_c_501	1.05867	0.0185452	3.2548	0.00113474	1.02294	1.09565		hla_c_501	1.05949	0.0188058	3.2554	0.00113231	1.02326	1.09699
sarcopenia_grip_ge60	hla_dqb1_302	1.06122	0.0194201	3.24673	0.0011674	1.02383	1.09997	0.0166771		hla_dqb1_302	1.062	0.0194825	3.27907	0.00104149	1.02449	1.10088		hla_dqb1_302	1.04987	0.0195203	2.61751	0.00885743	1.0123	1.08884
sarcopenia_grip_ge60	hla_b_4402	1.05589	0.0185447	3.09663	0.00195732	1.02016	1.09287	0.0181926		hla_b_4402	1.0546	0.0185748	3.01853	0.00254002	1.01882	1.09165		hla_b_4402	1.05703	0.0188576	3.10913	0.00187636	1.02071	1.09465
sarcopenia_grip_ge60	hla_drb5_101	0.9515	0.0153015	-3.09149	0.00199152	0.921977	0.981968	0.0181926		hla_drb5_101	0.951221	0.0153345	-3.10212	0.00192137	0.921636	0.981756		hla_drb5_101	0.965938	0.0157749	-2.12205	0.0338338	0.93551	0.997356
sarcopenia_grip_ge60	hla_dqb1_602	0.950896	0.0154687	-3.09515	0.00196716	0.921056	0.981703	0.0181926		hla_dqb1_602	0.950801	0.0155041	-3.09392	0.0019753	0.920894	0.981679		hla_dqb1_602	0.965945	0.015956	-2.09752	0.0359475	0.935173	0.99773
sarcopenia_grip_ge60	hla_dqa1_102	0.956809	0.0136711	-3.09006	0.00200118	0.930386	0.983983	0.0181926		hla_dqa1_102	0.956795	0.0137031	-3.0838	0.00204377	0.930311	0.984033		hla_dqa1_102	0.968965	0.0140595	-2.17277	0.0297974	0.941797	0.996917
sarcopenia_grip_ge60	hla_drb1_1501	0.954056	0.0153684	-2.91973	0.00350334	0.924405	0.984659	0.0291945		hla_drb1_1501	0.953843	0.0154022	-2.92652	0.00342779	0.924128	0.984514		hla_drb1_1501	0.968642	0.0158465	-1.94754	0.0514705	0.938076	1.0002
Grip only - Male
										Smoking sensitivity								Smoking sensitivity
outcome_var	hla_type	effect	se	z	p	ci_lower	ci_upper	p_bh		hla_type	effect	se	z	p	ci_lower	ci_upper		hla_type	effect	se	z	p	ci_lower	ci_upper
No HLA types pass multiple testing by Benjamini-Hochberg										No HLA types pass multiple testing by Benjamini-Hochberg								No HLA types pass multiple testing by Benjamini-Hochberg

## Sheet: S.Table 6 EWGSOP Mass only
Supplementary Table 6: HLA types associated with EWGSOP sarcopenia (Low lean muscle mass only) - after adjusting for sensitivity
Muscle Mass only - Male and Female
										Smoking sensitivity								Height Weight sensitivity
outcome_var	hla_type	effect	se	z	p	ci_lower	ci_upper	p_bh		hla_type	effect	se	z	p	ci_lower	ci_upper		hla_type	effect	se	z	p	ci_lower	ci_upper
sarcopenia_mass_ge60	hla_c_102	1.09325	0.0203402	4.79185	1.65254e-06	1.0541	1.13385	0.000165254		hla_c_102	1.09464	0.0204335	4.84398	1.27265e-06	1.05531	1.13543		hla_c_102	1.07072	0.023101	3.16689	0.00154077	1.02638	1.11696
sarcopenia_mass_ge60	hla_b_2705	1.07879	0.0189897	4.30841	1.64433e-05	1.04221	1.11666	0.000822167		hla_b_2705	1.08255	0.0191266	4.48917	7.15013e-06	1.0457	1.12069		hla_b_2705	1.05283	0.0214406	2.52789	0.0114749	1.01163	1.0957
sarcopenia_mass_ge60	hla_c_303	0.945315	0.0139416	-3.81319	0.000137184	0.918381	0.973039	0.0045728		hla_c_303	0.944838	0.0139763	-3.83589	0.00012511	0.917839	0.972632		hla_c_303	0.94637	0.0161314	-3.23378	0.00122162	0.915275	0.978521
sarcopenia_mass_ge60	hla_dqb1_201	0.967085	0.00920394	-3.51667	0.000437004	0.949213	0.985294	0.0109251		hla_dqb1_201	0.967636	0.00923651	-3.44665	0.00056758	0.949701	0.985909		hla_dqb1_201	0.975453	0.010768	-2.25144	0.0243577	0.954574	0.996788
sarcopenia_mass_ge60	hla_drb1_301	0.967814	0.00922719	-3.43143	0.000600398	0.949897	0.986069	0.012008		hla_drb1_301	0.968388	0.0092601	-3.35929	0.000781433	0.950407	0.986708		hla_drb1_301	0.975162	0.0107825	-2.27467	0.0229255	0.954256	0.996526
sarcopenia_mass_ge60	hla_c_202	1.05851	0.0189173	3.18172	0.00146404	1.02207	1.09624	0.0244006		hla_c_202	1.05825	0.0189759	3.15724	0.00159269	1.0217	1.0961		hla_c_202	1.04299	0.021621	2.03056	0.0422993	1.00146	1.08624
Muscle Mass only - Female
										Smoking sensitivity								Height Weight sensitivity
outcome_var	hla_type	effect	se	z	p	ci_lower	ci_upper	p_bh		hla_type	effect	se	z	p	ci_lower	ci_upper		hla_type	effect	se	z	p	ci_lower	ci_upper
sarcopenia_mass_ge60	hla_b_5101	1.08704	0.0266691	3.4018	0.000669433	1.03601	1.14059	0.0371355		hla_b_5101	1.08383	0.0266459	3.27459	0.00105817	1.03285	1.13734		hla_b_5101	1.10727	0.0314325	3.58953	0.000331276	1.04735	1.17062
sarcopenia_mass_ge60	hla_drb1_301	0.957995	0.0126105	-3.26001	0.00111406	0.933595	0.983032	0.0371355		hla_drb1_301	0.957971	0.0126399	-3.25421	0.00113709	0.933515	0.983068		hla_drb1_301	0.962519	0.0146341	-2.51263	0.0119836	0.934259	0.991633
sarcopenia_mass_ge60	hla_dqb1_201	0.956965	0.0125692	-3.34908	0.000810793	0.932644	0.98192	0.0371355		hla_dqb1_201	0.956894	0.0125977	-3.3469	0.000817196	0.932519	0.981906		hla_dqb1_201	0.961553	0.0145844	-2.58483	0.00974266	0.933389	0.990567
sarcopenia_mass_ge60	hla_c_102	1.08409	0.0275504	3.177	0.00148809	1.03141	1.13945	0.0372022		hla_c_102	1.08375	0.0276261	3.15517	0.00160403	1.03094	1.13927		hla_c_102	1.05095	0.0307789	1.69682	0.0897307	0.992323	1.11304
Muscle Mass only - Male
										Smoking sensitivity								Height Weight sensitivity
outcome_var	hla_type	effect	se	z	p	ci_lower	ci_upper	p_bh		hla_type	effect	se	z	p	ci_lower	ci_upper		hla_type	effect	se	z	p	ci_lower	ci_upper
sarcopenia_mass_ge60	hla_c_102	1.10416	0.0301423	3.62951	0.000283955	1.04663	1.16484	0.0281115		hla_c_102	1.10815	0.0303626	3.74782	0.000178377	1.05021	1.16928		hla_c_102	1.0911	0.0349772	2.71988	0.00653066	1.02466	1.16186
sarcopenia_mass_ge60	hla_b_2705	1.0912	0.0281633	3.38144	0.000721074	1.03737	1.14781	0.0356932		hla_b_2705	1.09457	0.0283732	3.48575	0.000490762	1.04034	1.15161		hla_b_2705	1.06436	0.0320663	2.07021	0.0384327	1.00333	1.1291
