# Supplementary material for: Sarcopenia and Variation in the Human Leukocyte Antigen Complex
Source: J Gerontol A Biol Sci Med Sci. 2019 Feb 17;75(2):301–8. doi: 10.1093/gerona/glz042 (PMC7176057; doi:10.1093/gerona/glz042)
Supplement: glz042_suppl_Supplementary_Table_7 [file glz042_suppl_supplementary_table_7.xlsx]

## Sheet: S.Table 7
Supplementary Table 7: Non-coding SNPs in the HLA region associated with EWGSOP sarcopenia (p < 0.05)
													GWAS Catalogue traits
RS id	Chromosome	Chr38 position	Chr37 position	Ref	Alt	Effect size	se	z	p	CI lower	CI upper	Total number of participants	Total number of cases	Total number of Heterozygotes	Total number of Homozygotes	Total number of heterozygotes with phenotype	Total number of homozygotes with phenotype	First author	Journal	Study	Phenotype	Initial sample size	Replication sample size	Strongest SNP	SNPs	Context	Risk allele frequency	P-value of GWAS catalogue trait association	Odds ratio of GWAs catalogue trait	Allele frequency percentage	Benjamini-Hochberg p-value
rs41268896	6	32102292	32070069	G	A	1.07885	0.0143136	5.72044	1.0625e-08	1.05116	1.10727	181301	15050	75614	16154	6436	1450	Baurecht H	Am J Hum Genet	Genome-wide comparative analysis of atopic dermatitis and psoriasis gives insight into opposing genetic mechanisms.	Atopic dermatitis	2,079 European ancestry cases, 3,867 European ancestry controls	NA	rs41268896-A	rs41268896	intron_variant	NR	4e-08	1.298	29.7632	9.53067e-06
rs2857009	6	32051969	32019746	G	C	1.0766	0.0142764	5.56599	2.60675e-08	1.04898	1.10495	181301	15050	75492	16008	6404	1440	Yang X	PLoS Genet	Genome-wide association study for serum complement C3 and C4 levels in healthy Chinese subjects.	Complement C3 and C4 levels	1,999 Han Chinese ancestry male individuals	1,496 Han Chinese ancestry male individuals	rs2857009-G	rs2857009	intron_variant	0.2	1e-22	0.08	29.649	1.16913e-05
rs2280774	6	31960914	31928691	G	A	1.07312	0.0141648	5.34643	8.97057e-08	1.04571	1.10125	181301	15050	76178	16552	6434	1490	Suhre K	Nat Commun	Connecting genetic risk to disease end points through the human blood plasma proteome.	Blood protein levels	997 European ancestry individuals	338 Arab, South Asian and Filipino ancestry individuals	rs2280774-A	rs2280774	intron_variant	0.370594	8e-29	0.5048	30.1383	1.60932e-05
rs2293751	6	31940060	31907837	G	A	1.06864	0.0131301	5.40341	6.53843e-08	1.04322	1.09469	181301	15050	89095	36497	7365	3227	Anney RJL	Mol Autism	Meta-analysis of GWAS of over 16,000 individuals with autism spectrum disorder highlights a novel locus at 10q24.32 and a significant overlap with schizophrenia.	Autism spectrum disorder or schizophrenia	schizophrenia cases and controls (see Ripke, 2014), up to 6,197 European ancestry ASD cases, up to 7,377 European ancestry controls, up to 1,190 ASD cases, up to 1,190 controls	NA	rs2293751-A	rs2293751	intron_variant	NA	3e-08	1.06	44.7016	1.60932e-05
rs707939	6	31758911	31726688	C	A	1.06907	0.0138264	5.16402	2.41702e-07	1.04231	1.09651	181301	15050	79673	19280	6664	1748	Anney RJL	Mol Autism	Meta-analysis of GWAS of over 16,000 individuals with autism spectrum disorder highlights a novel locus at 10q24.32 and a significant overlap with schizophrenia.	Autism spectrum disorder or schizophrenia	schizophrenia cases and controls (see Ripke, 2014), up to 6,197 European ancestry ASD cases, up to 7,377 European ancestry controls, up to 1,190 ASD cases, up to 1,190 controls	NA	rs707939-A	rs707939	intron_variant	NA	4e-12	1.07	32.6068	3.61344e-05
rs2844479	6	31605179	31572956	A	C	1.06686	0.0138437	4.98779	6.10737e-07	1.04007	1.09434	181301	15050	79596	19361	6709	1732	Berndt SI	Nat Genet	Genome-wide meta-analysis identifies 11 new loci for anthropometric traits and provides insights into genetic architecture.	Height	8,097 European ancestry tall individuals, 8,099 European ancestry short individuals	4,872 European ancestry tall individuals, 4,831 European ancestry short individuals	rs2844479-A	rs2844479	intergenic_variant	0.66	3e-10	1.14	32.6303	4.56526e-05
rs805297	6	31654829	31622606	C	A	1.06663	0.0142828	4.81728	1.45531e-06	1.039	1.095	181301	15050	73906	14850	6258	1327	Hu HJ	Exp Mol Med	Common variants at the promoter region of the APOM confer a risk of rheumatoid arthritis.	Rheumatoid arthritis	100 Korean ancestry cases, 600 Korean ancestry controls	578 Korean ancestry cases, 711 Korean ancestry controls	rs805297-A	rs805297	intron_variant	0.36	3e-10	1.56	28.5729	9.63598e-05
rs9268645	6	32440750	32408527	C	G	1.0629	0.0134788	4.81071	1.50394e-06	1.03681	1.08965	181301	15050	83196	23487	6961	2074	Barrett JC	Nat Genet	Genome-wide association study and meta-analysis find that over 40 loci affect risk of type 1 diabetes.	Type 1 diabetes	7,514 European ancestry cases, 9,045 European ancestry controls	4,267 European ancestry cases, 4,670 European ancestry controls, 4,342 European ancestry trios from 2,319 families	rs9268645-?	rs9268645	intron_variant	NR	1e-100	NA	35.8989	9.63598e-05
rs2072633	6	31951801	31919578	A	G	1.05855	0.0129972	4.63425	3.58234e-06	1.03338	1.08433	181301	15050	90134	50390	7415	4365	van der Harst P	Circ Res	Identification of 64 Novel Genetic Loci Provides an Expanded View on the Genetic Architecture of Coronary Artery Disease.	Coronary artery disease	88,192 cases, 162,544 controls	34,541 cases, 261,984 controls	rs2072633-A	rs2072633	3_prime_UTR_variant	0.443	6e-13	0.0411	52.6511	0.000214224
rs592229	6	31962664	31930441	G	T	1.05601	0.0129784	4.43407	9.24715e-06	1.03087	1.08175	181301	15050	90292	48499	7450	4184	van der Valk RJ	Hum Mol Genet	A novel common variant in DCST2 is associated with length in early life and height in adulthood.	Infant length	28,238 European ancestry individuals	NA	rs592229-G	rs592229	intron_variant	0.43	2e-08	0.048	51.6517	0.000460816
rs660895	6	32609603	32577380	A	G	1.06636	0.0157588	4.34765	1.37605e-05	1.03592	1.0977	181301	15050	60913	8067	5189	740	Plenge RM	N Engl J Med	TRAF1-C5 as a risk locus for rheumatoid arthritis--a genomewide study.	Rheumatoid arthritis	1,522 European ancestry cases, 1,850 European ancestry controls	1,053 European ancestry cases, 1,858 European ancestry controls	rs660895-?	rs660895	intron_variant	0.21	1e-108	3.62	21.2484	0.00050116
rs9268528	6	32415331	32383108	A	G	1.05674	0.0134244	4.34437	1.39677e-05	1.03075	1.08338	181301	15050	83160	23317	6949	2049	Cozen W	Blood	A genome-wide meta-analysis of nodular sclerosing Hodgkin lymphoma identifies risk loci at 6p21.32.	Nodular sclerosis Hodgkin lymphoma	393 European ancestry cases, 3,315 European ancestry controls	113 European ancestry cases, 214 European ancestry controls	rs9268528-A	rs9268528	regulatory_region_variant	NR	8e-18	2.5	35.7952	0.00050116
rs9268542	6	32416944	32384721	A	G	1.05667	0.0133906	4.34987	1.36216e-05	1.03075	1.08324	181301	15050	83453	23862	6981	2089	Cozen W	Blood	A genome-wide meta-analysis of nodular sclerosing Hodgkin lymphoma identifies risk loci at 6p21.32.	Nodular sclerosis Hodgkin lymphoma	393 European ancestry cases, 3,315 European ancestry controls	113 European ancestry cases, 214 European ancestry controls	rs9268542-A	rs9268542	intergenic_variant	NR	8e-18	2.5	36.1766	0.00050116
rs204893	6	32126816	32094593	T	C	1.05421	0.0129847	4.28638	1.81608e-05	1.02907	1.07997	181301	15050	88859	34313	7483	2947	Luciano M	Nat Genet	Association analysis in over 329,000 individuals identifies 116 independent variants influencing neuroticism.	Neuroticism	329,821 European ancestry individuals	122,867 European ancestry individuals	rs204893-T	rs204893	intron_variant	0.55833	1e-12	7.076	43.4319	0.000626548
rs17425622	6	32604184	32571961	T	C	1.06726	0.0164693	4.21834	2.46105e-05	1.03546	1.10003	181301	15050	55939	6453	4771	603	Pickrell JK	Nat Genet	Detection and interpretation of shared genetic influences on 42 human traits.	Parkinson's disease	9,619 European ancestry cases, 324,522 European ancestry controls	NA	rs17425622-?	rs17425622	intron_variant	NR	4e-17	1.235	18.9864	0.000817615
rs685031	6	31913954	31881731	G	A	1.05332	0.0132856	4.11852	3.81312e-05	1.0276	1.07968	181301	15050	85479	68535	7087	5820	van der Harst P	Circ Res	Identification of 64 Novel Genetic Loci Provides an Expanded View on the Genetic Architecture of Coronary Artery Disease.	Coronary artery disease	34,541 cases, 261,984 controls	88,192 cases, 162,544 controls	rs685031-A	rs685031	intron_variant	0.646	5e-10	0.043	61.3756	0.00122156
rs644045	6	31916180	31883957	A	G	1.05218	0.0132696	4.03288	5.50972e-05	1.02649	1.07851	181301	15050	85480	68597	7087	5821	van der Harst P	Circ Res	Identification of 64 Novel Genetic Loci Provides an Expanded View on the Genetic Architecture of Coronary Artery Disease.	Coronary artery disease	up to 122,733 cases, up to 424,528 controls	NA	rs644045-A	rs644045	intron_variant	0.3528	3e-13	0.0413	61.41	0.00164741
rs9268557	6	32421528	32389305	T	C	1.05019	0.0128567	4.00018	6.32945e-05	1.02529	1.07569	181301	15050	90216	41209	7476	3564	Tian C	Nat Commun	Genome-wide association and HLA region fine-mapping studies identify susceptibility loci for multiple common infections.	Shingles	16,711 European ancestry cases, 118,152 European ancestry controls	NA	rs9268557-?	rs9268557	upstream_gene_variant	NR	4e-15	0.0947	47.6098	0.00183146
rs577272	6	31870186	31837963	G	A	1.04968	0.01287	3.9546	7.66616e-05	1.02476	1.07521	181301	15050	90175	51136	7404	4413	Ligthart S	BMC Genomics	Bivariate genome-wide association study identifies novel pleiotropic loci for lipids and inflammation.	C-reactive protein levels or total cholesterol levels (pleiotropy)	65,000 individuals (C-reactive protein), 100,184 individuals (total cholesterol)	NA	rs577272-A	rs577272	intron_variant	NR	2e-08	NA	53.0739	0.00214892
rs3095089	6	30966017	30933794	G	T	0.940278	0.0147823	-3.91703	8.96484e-05	0.911747	0.969701	181301	15050	56667	6985	4549	541	Tian C	Nat Commun	Genome-wide association and HLA region fine-mapping studies identify susceptibility loci for multiple common infections.	Pneumonia	40,600 European ancestry cases, 90,039 European ancestry controls	NA	rs3095089-?	rs3095089	upstream_gene_variant	NR	8e-13	0.0835	19.4806	0.00243681
rs2395163	6	32420032	32387809	T	C	1.05821	0.0154259	3.88159	0.000103778	1.02841	1.08888	181301	15050	62598	8793	5266	814	Pankratz N	Ann Neurol	Meta-analysis of Parkinson's disease: identification of a novel locus, RIT2.	Parkinson's disease	4,238 European ancestry cases, 4,239 European ancestry controls	3,738 European ancestry cases, 2,111 European ancestry controls	rs2395163-?	rs2395163	upstream_gene_variant	NR	3e-11	1.24	22.1135	0.0027379
rs2071286	6	32212119	32179896	C	T	1.06027	0.0166487	3.72719	0.000193627	1.02814	1.09341	181301	15050	53854	6031	4601	525	Zignego AL	Genes Immun	Genome-wide association study of hepatitis C virus- and cryoglobulin-related vasculitis.	Mixed cryoglobulinemia vasculitis in chronic hepatitis C infection	356 European ancestry cases, 447 European ancestry controls	92 European ancestry cases, 179 European ancestry controls	rs2071286-?	rs2071286	intron_variant	0.29	2e-08	2.15	18.1786	0.00381512
rs3115573	6	32251066	32218843	A	G	1.04763	0.0130268	3.74224	0.000182387	1.02241	1.07348	181301	15050	86455	28833	7207	2508	Feehally J	J Am Soc Nephrol	HLA has strongest association with IgA nephropathy in genome-wide analysis.	Nephropathy	187 European ancestry child cases, 244 European ancestry cases, 4,980 European ancestry controls	NA	rs3115573-?	rs3115573	upstream_gene_variant	NR	1e-09	1.62	39.7463	0.00381512
rs41268928	6	32179380	32147157	G	C	1.09885	0.0273343	3.78935	0.000151042	1.04656	1.15375	181301	15050	20184	693	1812	70	Maruthur NM	PLoS One	Genetics of Plasma Soluble Receptor for Advanced Glycation End-Products and Cardiovascular Outcomes in a Community-based Population: Results from the Atherosclerosis Risk in Communities Study.	Advanced glycation end-product levels	581 Black individuals, 1,737 European ancestry individuals	NA	rs41268928-C	rs41268928	intron_variant	0.04	3e-16	0.69	5.94867	0.00381512
rs6457617	6	32696074	32663851	C	T	1.04671	0.0128177	3.7283	0.000192773	1.02189	1.07214	181301	15050	90522	41311	7543	3549	Wellcome Trust Case Control Consortium	Nature	Genome-wide association study of 14,000 cases of seven common diseases and 3,000 shared controls.	Rheumatoid arthritis	1,860 European ancestry cases, 2,938 European ancestry controls	NA	rs6457617-T	rs6457617	intergenic_variant	0.49	5e-75	2.36	47.7504	0.00381512
rs6457620	6	32696222	32663999	G	C	1.04653	0.0128169	3.71382	0.000204154	1.02171	1.07196	181301	15050	90555	41301	7546	3548	Raychaudhuri S	Nat Genet	Common variants at CD40 and other loci confer risk of rheumatoid arthritis.	Rheumatoid arthritis	3,393 European ancestry cases, 12,460 European ancestry controls	3,929 European ancestry cases, 5,807 European ancestry controls	rs6457620-?	rs6457620	intergenic_variant	0.5	4e-186	2.55	47.754	0.00381512
rs9275292	6	32695512	32663289	C	A	1.04663	0.0128119	3.7232	0.000196717	1.02182	1.07205	181301	15050	90531	42146	7529	3625	Ligthart S	BMC Genomics	Bivariate genome-wide association study identifies novel pleiotropic loci for lipids and inflammation.	C-reactive protein levels or LDL-cholesterol levels (pleiotropy)	65,000 individuals (C-reactive protein), 95,454 individuals (LDL-cholesterol)	NA	rs9275292-A	rs9275292	intergenic_variant	NR	3e-08	NA	48.2135	0.00381512
rs9275563	6	32710135	32677912	C	T	1.04701	0.0128378	3.74623	0.000179513	1.02214	1.07247	181301	15050	89645	36986	7401	3220	Mero IL	PLoS One	Oligoclonal band status in Scandinavian multiple sclerosis patients is associated with specific genetic risk alleles.	Multiple sclerosis (OCB status)	1,367 European ancestry OCB positive cases, 161 European ancestry OCB negative cases, 428 European ancestry controls	NA	rs9275563-?	rs9275563	upstream_gene_variant	NR	6e-11	1.75	45.123	0.00381512
rs521977	6	31869050	31836827	T	G	1.04974	0.0138409	3.68142	0.000231939	1.02296	1.07722	181301	15050	78443	84240	6454	7131	Jones AV	Hum Mol Genet	GWAS of self-reported mosquito bite size, itch intensity and attractiveness to mosquitoes implicates immune-related predisposition loci.	Itch intensity from mosquito bite	84,724 European ancestry individuals	NA	rs521977-T	rs521977	intron_variant	NR	4e-20	0.0380858	68.0975	0.00407415
rs7194	6	32444703	32412480	G	A	1.04684	0.0131167	3.6533	0.000258893	1.02144	1.07287	181301	15050	86650	65960	7130	5634	Graff M	PLoS Genet	Genome-wide physical activity interactions in adiposity - A meta-analysis of 200,452 adults.	Waist-to-hip ratio adjusted for body mass index	2,518 African American women, 83,707 European ancestry women, 1,773 Filipino ancestry women, 1,030 Indian ancestry women, 1,457 African American men, 52,993 European ancestry men, 7,648 Indian ancestry men, 5,527 European ancestry individuals	6,244 African American women, 17,531 European ancestry women, 329 African American men, 19,956 European ancestry men	rs7194-A	rs7194	3_prime_UTR_variant	0.5927	6e-09	0.0221	60.2782	0.00407415
rs9275224	6	32692101	32659878	A	G	1.04586	0.012798	3.66434	0.000247979	1.02108	1.07125	181301	15050	90510	42227	7527	3629	Kiryluk K	Nat Genet	Discovery of new risk loci for IgA nephropathy implicates genes involved in immunity against intestinal pathogens.	IgA nephropathy	1,194 Han Chinese ancestry cases, 902 Han Chinese ancestry controls, 1,553 European ancestry cases, 3,050 European ancestry controls	2,491 East Asian ancestry cases, 1,780 East Asian ancestry controls, 2,420 European ancestry cases, 7,222 European ancestry controls	rs9275224-G	rs9275224	regulatory_region_variant	0.51	6e-30	1.36	48.2524	0.00407415
rs17212223	6	32683763	32651540	C	T	1.05861	0.016673	3.61643	0.00029869	1.02643	1.0918	181301	15050	54625	6403	4666	569	Han F	PLoS Genet	Genome wide analysis of narcolepsy in China implicates novel immune loci and reveals changes in association prior to versus after the 2009 H1N1 influenza pandemic.	Narcolepsy (age of onset)	at least 1,000 Chinese ancestry cases	NA	rs17212223-T	rs17212223	intergenic_variant	0.191	3e-08	1.95	18.5964	0.00455555
rs2256752	6	31344282	31312059	G	C	0.954246	0.0123606	-3.61561	0.000299641	0.930324	0.978782	181301	15050	82193	21562	6772	1694	Astle WJ	Cell	The Allelic Landscape of Human Blood Cell Trait Variation and Links to Common Complex Disease.	Neutrophil percentage of white cells	171,542 European ancestry individuals	NA	rs2256752-C	rs2256752	intron_variant	0.3515	2e-13	0.0275325	34.5605	0.00455555
rs9268659	6	32443164	32410941	T	C	1.04549	0.0129127	3.60222	0.000315511	1.02049	1.07111	181301	15050	89103	57482	7314	4933	Jones AV	Hum Mol Genet	GWAS of self-reported mosquito bite size, itch intensity and attractiveness to mosquitoes implicates immune-related predisposition loci.	Perceived unattractiveness to mosquitoes	16,576 European ancestry individuals	NA	rs9268659-T	rs9268659	intron_variant	0.42	2e-09	0.139734	56.2785	0.00471689
rs429150	6	32107786	32075563	T	C	1.04476	0.0128385	3.56333	0.000366182	1.0199	1.07023	181301	15050	89307	36066	7499	3072	Astle WJ	Cell	The Allelic Landscape of Human Blood Cell Trait Variation and Links to Common Complex Disease.	Mean corpuscular volume	172,433 European ancestry individuals	NA	rs429150-C	rs429150	intron_variant	0.4446	3e-13	0.0258359	44.5224	0.00538467
rs6910071	6	32315077	32282854	A	G	1.05187	0.0151267	3.51656	0.000437176	1.02264	1.08194	181301	15050	63880	9525	5370	884	Stahl EA	Nat Genet	Genome-wide association study meta-analysis identifies seven new rheumatoid arthritis risk loci.	Rheumatoid arthritis	5,539 European ancestry cases, 20,169 European ancestry controls	6,768 European ancestry cases, 8,806 European ancestry controls	rs6910071-G	rs6910071	intron_variant	0.22	1e-299	2.88	22.8708	0.00632495
rs1612904	6	32701241	32669018	C	A	1.04473	0.0131882	3.46644	0.000527402	1.0192	1.0709	181301	15050	85328	69493	6992	5929	Jones AV	Hum Mol Genet	GWAS of self-reported mosquito bite size, itch intensity and attractiveness to mosquitoes implicates immune-related predisposition loci.	Itch intensity from mosquito bite adjusted by bite size	41,355 European ancestry men and 43,369 European ancestry women	NA	rs1612904-C	rs1612904	downstream_gene_variant	NR	1e-13	0.0245272	61.8623	0.00670906
rs176095	6	32190542	32158319	A	G	0.951892	0.0135428	-3.46545	0.000529348	0.925715	0.978809	181301	15050	68741	11396	5605	895	Hirota T	Nat Genet	Genome-wide association study identifies eight new susceptibility loci for atopic dermatitis in the Japanese population.	Atopic dermatitis	1,472 Japanese ancestry cases, 7,971 Japanese ancestry controls	1,856 Japanese ancestry cases, 7,021 Japanese ancestry controls	rs176095-T	rs176095	upstream_gene_variant	0.81	8e-20	1.4	25.2434	0.00670906
rs622871	6	31910718	31878495	A	G	1.0472	0.0139405	3.46459	0.000531041	1.02023	1.07488	181301	15050	77196	86415	6339	7310	Jones AV	Hum Mol Genet	GWAS of self-reported mosquito bite size, itch intensity and attractiveness to mosquitoes implicates immune-related predisposition loci.	Itch intensity from mosquito bite adjusted by bite size	41,355 European ancestry men and 43,369 European ancestry women	NA	rs622871-G	rs622871	intron_variant	NR	1e-10	0.0232703	68.9533	0.00670906
rs9268644	6	32440267	32408044	A	C	1.04349	0.0128213	3.46501	0.000530204	1.01866	1.06893	181301	15050	89311	54808	7349	4695	Qiu F	Nat Commun	A genome-wide association study identifies six novel risk loci for primary biliary cholangitis.	Primary biliary cholangitis	1,122 Han Chinese ancestry cases, 4,036 Han Chinese ancestry controls	907 Han Chinese ancestry cases, 2,127 Han Chinese ancestry controls	rs9268644-?	rs9268644	intron_variant	0.823	8e-31	1.96078	54.861	0.00670906
rs204999	6	32142202	32109979	A	G	0.955102	0.01277	-3.43578	0.000590841	0.930398	0.980461	181301	15050	77645	16812	6455	1283	Stanescu HC	N Engl J Med	Risk HLA-DQA1 and PLA(2)R1 alleles in idiopathic membranous nephropathy.	Idiopathic membranous nephropathy	556 European ancestry cases, 2,338 European ancestry controls	NA	rs204999-G	rs204999	intergenic_variant	0.2643	9e-40	2.44	30.6863	0.00679467
rs589428	6	31880443	31848220	T	G	1.04506	0.0133553	3.4485	0.000563708	1.0192	1.07156	181301	15050	83441	73994	6845	6272	Justice AE	Nat Commun	Genome-wide meta-analysis of 241,258 adults accounting for smoking behaviour identifies novel loci for obesity traits.	Waist-to-hip ratio adjusted for BMI (adjusted for smoking behaviour)	95,362 European ancestry women, 62,085 European ancestry men, 5,829 European ancestry individuals, 10,500 African American/Afro-Caribbean ancestry women, 2,706 African American/Afro-Caribbean ancestry men, 1,030 Indian Asian ancestry women, 7,648 Indian Asian ancestry men, 1,793 Filipino ancestry women, 2,944 Hispanic/Latino ancestry women, 1,764 Hispanic/Latino ancestry men	21,496 European ancestry women, 24,385 European ancestry men, 118,364 European ancestry individuals, 2,326 African American/Afro-Caribbean ancestry women, 855 African American/Afro-Caribbean ancestry men	rs589428-G	rs589428	intron_variant	0.65	1e-17	0.024	63.8245	0.00679467
rs1313996	6	31908265	31876042	T	A	1.04489	0.0133779	3.42999	0.000603594	1.019	1.07144	181301	15050	83673	73435	6867	6220	Tian C	Nat Commun	Genome-wide association and HLA region fine-mapping studies identify susceptibility loci for multiple common infections.	Shingles	16,711 European ancestry cases, 118,152 European ancestry controls	NA	rs1313996-?	rs1313996	intron_variant	NR	7e-17	0.1086	63.5802	0.00685346
rs9357152	6	32697183	32664960	A	G	1.04987	0.0149887	3.40844	0.000653348	1.02089	1.07966	181301	15050	65123	10096	5561	863	Chen D	Hum Mol Genet	Genome-wide association study of HPV seropositivity.	HPV seropositivity	1,286 European ancestry lung cancer cases, 679 European ancestry head and neck cancer cases, 811 European ancestry kidney cancer cases, 2,035 European ancestry controls	1,307 Hispanic head and neck cancer cases, 1,037 Hispanic controls	rs9357152-G	rs9357152	intergenic_variant	0.33	1e-14	NA	23.5286	0.00714699
rs2524163	6	31291802	31259579	C	T	1.043	0.0128962	3.40478	0.00066218	1.01803	1.06858	181301	15050	88029	60420	7357	5097	Ligthart S	BMC Genomics	Bivariate genome-wide association study identifies novel pleiotropic loci for lipids and inflammation.	C-reactive protein levels or triglyceride levels (pleiotropy)	65,000 individuals (C-reactive protein), 96,598 individuals (triglycerides)	NA	rs2524163-T	rs2524163	intron_variant	NR	8e-10	NA	57.6028	0.00715633
rs2857693	6	31620607	31588384	G	T	1.04393	0.0131951	3.40097	0.000671465	1.01838	1.07011	181301	15050	83552	24065	6966	2093	Wood AR	Nat Genet	Defining the role of common variation in the genomic and biological architecture of adult human height.	Height	253,288 European ancestry individuals	80,067 European ancestry individuals	rs2857693-T	rs2857693	upstream_gene_variant	0.38	3e-29	0.034	36.3159	0.00717029
rs3129900	6	32338202	32305979	G	T	1.05743	0.0175094	3.37222	0.00074566	1.02366	1.09231	181301	15050	50753	125405	4042	10583	Singer JB	Nat Genet	A genome-wide study identifies HLA alleles associated with lumiracoxib-related liver injury.	Lumiracoxib-related liver injury	31 European ancestry cases, 3 Hispanic cases, 1 case, 176 European, Hispanic and other ancestry controls	79 European ancestry cases, 16 Hispanic ancestry cases, 1 case, 405 European, Hispanic and other ancestry controls	rs3129900-?	rs3129900	intron_variant	0.105	7e-25	7.5	83.1664	0.0078689
rs181705462	6	31979250	31947027	G	T	1.21142	0.0690377	3.36548	0.000764112	1.08339	1.35458	181301	15050	3580	30	353	2	Fritsche LG	Nat Genet	A large genome-wide association study of age-related macular degeneration highlights contributions of rare and common variants.	Advanced age-related macular degeneration	16,144 European ancestry cases, 17,832 European ancestry controls	473 Asian ancestry cases, 1,099 Asian ancestry controls, 52 African ancestry cases, 361 African ancestry cases, 254 other non-European ancestry cases, 694 other non-European ancestry controls	rs181705462-?	rs181705462	intron_variant	NR	3e-10	1.55	1.00386	0.00787826
rs3131623	6	31451033	31418810	T	A	0.947046	0.0153023	-3.36722	0.000759308	0.917524	0.977518	181301	15050	53304	5894	4344	445	Tian C	Nat Commun	Genome-wide association and HLA region fine-mapping studies identify susceptibility loci for multiple common infections.	Pneumonia	40,600 European ancestry cases, 90,039 European ancestry controls	NA	rs3131623-T	rs3131623	intron_variant	0.85	2e-15	1.1	17.9514	0.00787826
rs9275596	6	32713854	32681631	C	T	1.04304	0.0131716	3.33662	0.000848036	1.01754	1.06917	181301	15050	85491	69329	7015	5906	Kiryluk K	Nat Genet	Discovery of new risk loci for IgA nephropathy implicates genes involved in immunity against intestinal pathogens.	IgA nephropathy	1,194 Han Chinese ancestry cases, 902 Han Chinese ancestry controls, 1,553 European ancestry cases, 3,050 European ancestry controls	2,491 East Asian ancestry cases, 1,780 East Asian ancestry controls, 2,420 European ancestry cases, 7,222 European ancestry controls	rs9275596-T	rs9275596	upstream_gene_variant	0.65	3e-31	1.44	61.8168	0.00826835
rs3129934	6	32368410	32336187	T	C	1.05652	0.0174814	3.32282	0.000891124	1.02281	1.09134	181301	15050	50804	125342	4050	10574	Martinelli-Boneschi F	Mult Scler	A genome-wide association study in progressive multiple sclerosis.	Multiple sclerosis	197 European ancestry cases, 234 European ancestry controls	379 European ancestry cases, 398 European ancestry controls	rs3129934-T	rs3129934	intron_variant	0.1	7e-16	2.34	83.1457	0.0085036
rs910049	6	32347950	32315727	T	C	1.04805	0.0148708	3.30767	0.000940741	1.01931	1.07761	181301	15050	68332	101337	5563	8566	Urabe Y	J Hepatol	A genome-wide association study of HCV-induced liver cirrhosis in the Japanese population identifies novel susceptibility loci at the MHC region.	Hepatitis C induced liver cirrhosis	682 Japanese ancestry cases, 1,045 Japanese ancestry controls	936 Japanese ancestry cases, 3,809 Japanese ancestry controls	rs910049-A	rs910049	intron_variant	0.142	9e-11	1.46	74.7392	0.00888258
rs2856717	6	32702531	32670308	A	G	1.04188	0.0130052	3.28661	0.00101403	1.0167	1.06768	181301	15050	87132	64493	7150	5509	Kiryluk K	Nat Genet	Discovery of new risk loci for IgA nephropathy implicates genes involved in immunity against intestinal pathogens.	IgA nephropathy	1,194 Han Chinese ancestry cases, 902 Han Chinese ancestry controls, 1,553 European ancestry cases, 3,050 European ancestry controls	2,491 East Asian ancestry cases, 1,780 East Asian ancestry controls, 2,420 European ancestry cases, 7,222 European ancestry controls	rs2856717-G	rs2856717	downstream_gene_variant	0.62	1e-15	1.27	59.602	0.00909581
rs9275524	6	32707332	32675109	T	C	1.04164	0.0129034	3.29368	0.000988854	1.01666	1.06724	181301	15050	88465	60156	7263	5150	Betz RC	Nat Commun	Genome-wide meta-analysis in alopecia areata resolves HLA associations and reveals two new susceptibility loci.	Alopecia areata	2,332 European ancestry cases and 5,233 European ancestry controls	764 European ancestry cases and 2,256 European ancestry controls	rs9275524-C	rs9275524	upstream_gene_variant	NR	2e-60	1.92	57.5775	0.00909581
rs2858310	6	32700546	32668323	G	A	1.0417	0.0130059	3.27241	0.00106637	1.01652	1.06751	181301	15050	87164	64492	7151	5509	Ligthart S	BMC Genomics	Bivariate genome-wide association study identifies novel pleiotropic loci for lipids and inflammation.	C-reactive protein levels or total cholesterol levels (pleiotropy)	65,000 individuals (C-reactive protein), 100,184 individuals (total cholesterol)	NA	rs2858310-A	rs2858310	regulatory_region_variant	NR	4e-12	NA	59.6103	0.00947059
rs4273729	6	32710820	32678597	C	G	1.04102	0.0128918	3.24645	0.00116854	1.01606	1.0666	181301	15050	88396	60206	7260	5152	Duggal P	Ann Intern Med	Genome-wide association study of spontaneous resolution of hepatitis C virus infection: data from multiple cohorts.	Chronic hepatitis C infection	1,482 chronic HCV cases, 919 spontaneously cleared HCV cases	461 chronic HCV cases, 284 spontaneously cleared HCV cases	rs4273729	rs4273729	upstream_gene_variant	NR	5e-17	1.59	57.586	0.0102762
rs9275572	6	32711222	32678999	A	G	1.04076	0.012889	3.22562	0.00125702	1.0158	1.06633	181301	15050	88412	60200	7258	5152	Petukhova L	Nature	Genome-wide association study in alopecia areata implicates both innate and adaptive immunity.	Alopecia areata	Up to 1,054 European ancestry cases, 3,278 European ancestry controls	NA	rs9275572-G	rs9275572	upstream_gene_variant	0.59	1e-35	2.21	57.5871	0.0106372
rs2647012	6	32696681	32664458	T	C	1.04044	0.0129814	3.17776	0.00148416	1.01531	1.0662	181301	15050	87360	64012	7180	5460	Smedby KE	PLoS Genet	GWAS of follicular lymphoma reveals allelic heterogeneity at 6p21.32 and suggests shared genetic susceptibility with diffuse large B-cell lymphoma.	Follicular lymphoma	379 European ancestry cases, 791 European ancestry controls	1,049 European ancestry cases, 3,952 European ancestry controls	rs2647012-G	rs2647012	intergenic_variant	0.56	2e-21	1.56	59.3996	0.0122137
rs3763309	6	32408196	32375973	C	A	1.04728	0.0152779	3.16682	0.00154115	1.01776	1.07766	181301	15050	62671	8862	5215	824	Orozco G	Arthritis Rheumatol	Novel rheumatoid arthritis susceptibility locus at 22q12 identified in an extended UK genome-wide association study.	Rheumatoid arthritis	3,034 European ancestry cases, 5,271 European ancestry controls	4,726 European ancestry cases, 2,625 European ancestry controls	rs3763309-?	rs3763309	upstream_gene_variant	NA	2e-124	2.3	22.1717	0.0124541
rs9266089	6	31352732	31320509	G	A	1.05111	0.016769	3.12452	0.00178098	1.01875	1.0845	181301	15050	51896	5854	4433	519	Tian C	Nat Commun	Genome-wide association and HLA region fine-mapping studies identify susceptibility loci for multiple common infections.	Chickenpox	107,769 European ancestry cases, 15,982 European ancestry controls	NA	rs9266089-G	rs9266089	intron_variant	0.85	1e-10	1.12	17.541	0.0142637
rs9268155	6	32298533	32266310	T	C	1.05216	0.0172067	3.10898	0.00187737	1.01897	1.08643	181301	15050	51972	123907	4151	10448	Tian C	Nat Commun	Genome-wide association and HLA region fine-mapping studies identify susceptibility loci for multiple common infections.	Childhood ear infection	46,936 European ancestry cases, 74,874 European ancestry controls	NA	rs9268155-?	rs9268155	intron_variant	NR	1e-10	0.073	82.6763	0.0149027
rs3129871	6	32438565	32406342	A	C	1.04034	0.0133232	3.08816	0.00201398	1.01455	1.06678	181301	15050	83884	73939	6890	6273	Mero IL	PLoS One	Oligoclonal band status in Scandinavian multiple sclerosis patients is associated with specific genetic risk alleles.	Multiple sclerosis (OCB status)	1,367 European ancestry OCB positive cases, 161 European ancestry OCB negative cases, 428 European ancestry controls	NA	rs3129871-?	rs3129871	upstream_gene_variant	NR	1e-16	1.98	63.9164	0.0157091
rs1800625	6	32184665	32152442	A	G	0.953157	0.0148622	-3.07679	0.00209239	0.924468	0.982736	181301	15050	57024	6880	4611	547	Saito T	Biol Psychiatry	Pharmacogenomic Study of Clozapine-Induced Agranulocytosis/Granulocytopenia in a Japanese Population.	Clozapine-induced agranulocytosis/granulocytopenia in treatment-resistant schizophrenia	50 Japanese ancestry cases, 2905 Japanese ancestry controls	NA	rs1800625-G	rs1800625	upstream_gene_variant	0.084	3e-09	3.78	19.5211	0.0160417
rs2853953	6	31267728	31235505	G	A	0.957797	0.0134597	-3.06841	0.00215199	0.931776	0.984544	181301	15050	69561	12197	5710	950	Jiang DK	Hepatology	Genetic variants in five novel loci including CFB and CD40 predispose to chronic hepatitis B.	Chronic hepatitis B infection	2,514 Chinese ancestry cases, 1,130 Chinese ancestry controls	6,600 Chinese ancestry cases, 8,127 Chinese ancestry controls	rs2853953-A	rs2853953	downstream_gene_variant	0.9	5e-20	1.47	25.9113	0.0163588
rs6936204	6	32249315	32217092	T	C	1.03973	0.0132307	3.06161	0.00220154	1.01412	1.06599	181301	15050	83903	72736	6886	6171	Keller MF	Hum Mol Genet	Trans-ethnic meta-analysis of white blood cell phenotypes.	Neutrophil count	9,802 Japanese ancestry individuals, 16,550 European ancestry individuals, 7,391 African American individuals	NA	rs6936204-?	rs6936204	regulatory_region_variant	NR	3e-08	0.0196	63.2581	0.0164565
rs3115574	6	32249636	32217413	T	C	1.03954	0.0132286	3.04746	0.00230787	1.01394	1.0658	181301	15050	83896	72737	6884	6171	Tian C	Nat Commun	Genome-wide association and HLA region fine-mapping studies identify susceptibility loci for multiple common infections.	Shingles	16,711 European ancestry cases, 118,152 European ancestry controls	NA	rs3115574-?	rs3115574	regulatory_region_variant	NR	2e-13	0.0942	63.2567	0.0171088
rs3132972	6	32262577	32230354	A	G	1.03902	0.0130841	3.03933	0.00237107	1.01368	1.06498	181301	15050	85717	68291	7061	5788	Jones AV	Hum Mol Genet	GWAS of self-reported mosquito bite size, itch intensity and attractiveness to mosquitoes implicates immune-related predisposition loci.	Itch intensity from mosquito bite adjusted by bite size	41,355 European ancestry men and 43,369 European ancestry women	NA	rs3132972-G	rs3132972	intron_variant	NR	8e-09	0.0190698	61.3066	0.0172915
rs3094084	6	30979732	30947509	A	T	0.952531	0.0152668	-3.03432	0.00241076	0.923073	0.982928	181301	15050	54141	5954	4402	462	Kunz M	Exp Dermatol	Genome-wide association study identifies new susceptibility loci for cutaneous lupus erythematosus.	Cutaneous lupus erythematosus	151 European ancestry cases, 1,288 European ancestry controls	219 European ancestry cases, 262 European ancestry controls	rs3094084-T	rs3094084	upstream_gene_variant	0.154	2e-11	2.3	18.2153	0.0174391
rs1265159	6	31172270	31140047	G	A	0.958208	0.0137016	-2.9855	0.00283117	0.931726	0.985443	181301	15050	67884	11300	5628	854	Stanescu HC	N Engl J Med	Risk HLA-DQA1 and PLA(2)R1 alleles in idiopathic membranous nephropathy.	Idiopathic membranous nephropathy	556 European ancestry cases, 2,338 European ancestry controls	NA	rs1265159-T	rs1265159	intron_variant	0.2191	4e-37	2.42	24.9541	0.0202173
rs2263298	6	30852596	30820373	C	T	0.949199	0.0165814	-2.98456	0.00283989	0.91725	0.982261	181301	15050	45640	3956	3702	303	Tian C	Nat Commun	Genome-wide association and HLA region fine-mapping studies identify susceptibility loci for multiple common infections.	Pneumonia	40,600 European ancestry cases, 90,039 European ancestry controls	NA	rs2263298-?	rs2263298	upstream_gene_variant	NR	3e-09	0.0842	14.7688	0.0202173
rs401775	6	31963360	31931137	T	C	0.95386	0.0154424	-2.91789	0.00352412	0.924068	0.984611	181301	15050	53123	5660	4363	418	Tian C	Nat Commun	Genome-wide association and HLA region fine-mapping studies identify susceptibility loci for multiple common infections.	Plantar warts	24,994 European ancestry cases, 37,451 European ancestry controls	NA	rs401775-?	rs401775	intron_variant	NR	3e-12	0.1102	17.7724	0.0248908
rs9267665	6	31903079	31870856	C	T	0.899531	0.0327219	-2.91072	0.00360596	0.83763	0.966006	181301	15050	11173	195	837	14	Png E	Hum Mol Genet	A genome-wide association study of hepatitis B vaccine response in an Indonesian population reveals multiple independent risk variants in the HLA region.	Hepatitis B vaccine response	1,683 Indonesian ancestry individuals	1,931 Indonesian ancestry individuals	rs9267665-?	rs9267665	intron_variant	NR	1e-17	2.05	3.1889	0.0252699
rs3130320	6	32255481	32223258	T	C	1.03694	0.0131203	2.86665	0.00414843	1.01154	1.06297	181301	15050	84918	70463	6987	5970	Graff M	PLoS Genet	Genome-wide physical activity interactions in adiposity - A meta-analysis of 200,452 adults.	Waist-to-hip ratio adjusted for BMI in active individuals	1,957 African American women, 1,421 Filipino ancestry women, 305 Indian ancestry women, 65,539 European ancestry women, 1,206 African American men, 2,029 Indian ancestry men, 41,673 European ancestry men, 4,819 European ancestry individuals	4,807 African American women, 12,347 European ancestry women, 265 African American men, 14,540 European ancestry men	rs3130320-C	rs3130320	intron_variant	0.6281	6e-09	0.0271	62.2843	0.027564
rs9268199	6	32310858	32278635	G	A	1.04713	0.0167588	2.87744	0.00400922	1.01479	1.0805	181301	15050	53943	121400	4351	10217	Jones AV	Hum Mol Genet	GWAS of self-reported mosquito bite size, itch intensity and attractiveness to mosquitoes implicates immune-related predisposition loci.	Itch intensity from mosquito bite adjusted by bite size	41,355 European ancestry men and 43,369 European ancestry women	NA	rs9268199-G	rs9268199	intron_variant	NR	2e-08	0.0327867	81.8371	0.027564
rs2523710	6	31483132	31450909	G	A	1.05042	0.0181197	2.85177	0.00434767	1.0155	1.08654	181301	15050	44287	3749	3773	333	Suhre K	Nat Commun	Connecting genetic risk to disease end points through the human blood plasma proteome.	Blood protein levels	997 European ancestry individuals	338 Arab, South Asian and Filipino ancestry individuals	rs2523710-A	rs2523710	intergenic_variant	0.205231	6e-15	0.4247	14.2815	0.0286636
rs2535296	6	31092442	31060219	A	G	0.955481	0.0152699	-2.84957	0.00437783	0.926017	0.985883	181301	15050	54233	6065	4428	467	Tian C	Nat Commun	Genome-wide association and HLA region fine-mapping studies identify susceptibility loci for multiple common infections.	Pneumonia	40,600 European ancestry cases, 90,039 European ancestry controls	NA	rs2535296-?	rs2535296	intergenic_variant	NR	3e-12	0.0858	18.3019	0.0286636
rs1548306	6	32459402	32427179	A	T	1.03764	0.0135397	2.83139	0.00463455	1.01144	1.06452	181301	15050	80422	80342	6653	6771	Jones AV	Hum Mol Genet	GWAS of self-reported mosquito bite size, itch intensity and attractiveness to mosquitoes implicates immune-related predisposition loci.	Itch intensity from mosquito bite	84,724 European ancestry individuals	NA	rs1548306-T	rs1548306	downstream_gene_variant	0.634	5e-29	0.0446701	66.4933	0.029276
rs652888	6	31883457	31851234	A	G	0.95975	0.0140063	-2.81505	0.00487693	0.932688	0.987599	181301	15050	64777	9715	5355	746	Stanescu HC	N Engl J Med	Risk HLA-DQA1 and PLA(2)R1 alleles in idiopathic membranous nephropathy.	Idiopathic membranous nephropathy	556 European ancestry cases, 2,338 European ancestry controls	NA	rs652888-C	rs652888	intron_variant	0.2021	3e-46	2.71	23.223	0.0299631
rs9378249	6	31359924	31327701	T	G	1.07029	0.026017	2.79462	0.00519604	1.0205	1.12252	181301	15050	22256	808	1902	78	Astle WJ	Cell	The Allelic Landscape of Human Blood Cell Trait Variation and Links to Common Complex Disease.	Mean platelet volume	164,454 European ancestry individuals	NA	rs9378249-G	rs9378249	upstream_gene_variant	0.0655	1e-53	0.112675	6.58353	0.0312809
rs7763262	6	32457105	32424882	T	C	1.03661	0.01345	2.77129	0.00558351	1.01058	1.06331	181301	15050	80906	79387	6693	6692	Kiryluk K	Nat Genet	Discovery of new risk loci for IgA nephropathy implicates genes involved in immunity against intestinal pathogens.	IgA nephropathy	1,194 Han Chinese ancestry cases, 902 Han Chinese ancestry controls, 1,553 European ancestry cases, 3,050 European ancestry controls	2,491 East Asian ancestry cases, 1,780 East Asian ancestry controls, 2,420 European ancestry cases, 7,222 European ancestry controls	rs7763262-C	rs7763262	downstream_gene_variant	0.69	2e-38	1.41	66.1	0.03295
rs204990	6	32193653	32161430	C	A	0.959735	0.014382	-2.74255	0.00609649	0.931956	0.988341	181301	15050	62003	8425	5077	657	Tian C	Nat Commun	Genome-wide association and HLA region fine-mapping studies identify susceptibility loci for multiple common infections.	Scarlet fever	6,812 European ancestry cases, 113,837 European ancestry controls	NA	rs204990-?	rs204990	intron_variant	NR	7e-09	0.1298	21.7464	0.0357422
rs11753208	6	31037655	31005432	C	T	0.921201	0.0276798	-2.73157	0.00630336	0.868516	0.977082	181301	15050	16020	385	1239	28	Suhre K	Nat Commun	Connecting genetic risk to disease end points through the human blood plasma proteome.	Blood protein levels	997 European ancestry individuals	338 Arab, South Asian and Filipino ancestry individuals	rs11753208-T	rs11753208	downstream_gene_variant	0.0849246	2e-13	0.5826	4.63042	0.036715
rs9275698	6	32720196	32687973	A	G	0.965892	0.0122885	-2.72772	0.00637734	0.942105	0.99028	181301	15050	85366	24997	7098	1983	Hirota T	Nat Genet	Genome-wide association study identifies three new susceptibility loci for adult asthma in the Japanese population.	Asthma	1,532 Japanese ancestry cases, 3,304 Japanese ancestry controls	5,639 Japanese ancestry cases, 24,608 Japanese ancestry controls	rs9275698-T	rs9275698	downstream_gene_variant	0.79	5e-12	1.18	37.3302	0.0369063
rs3869109	6	31216419	31184196	A	G	1.03397	0.0126926	2.72125	0.00650346	1.00939	1.05915	181301	15050	89538	53837	7429	4548	Davies RW	Circ Cardiovasc Genet	A genome-wide association study for coronary artery disease identifies a novel susceptibility locus in the major histocompatibility complex.	Coronary heart disease	7,123 European ancestry cases, 6,826 European ancestry controls	5,211 European ancestry cases, 5,821 European ancestry controls	rs3869109-G	rs3869109	regulatory_region_variant	NR	1e-09	1.14	54.388	0.0373949
rs1061808	6	32168770	32136547	T	G	1.03501	0.0131414	2.71018	0.00672465	1.00957	1.06109	181301	15050	85875	70056	7125	5921	Demirkan A	PLoS Genet	Genome-wide association study identifies novel loci associated with circulating phospho- and sphingolipid concentrations.	Phospholipid levels (plasma)	4,034 European ancestry individuals	NA	rs1061808-?	rs1061808	3_prime_UTR_variant	NR	8e-10	0.9	62.3237	0.0384204
rs2894257	6	32465499	32433276	G	T	0.962976	0.0135582	-2.67957	0.00737178	0.936766	0.98992	181301	15050	82011	18849	6767	1503	Tian C	Nat Commun	Genome-wide association and HLA region fine-mapping studies identify susceptibility loci for multiple common infections.	Tuberculosis	4,426 European ancestry cases, 84,290 European ancestry controls	NA	rs2894257-C	rs2894257	intron_variant	0.53	8e-36	1.36	33.0139	0.0409612
rs6929796	6	31554892	31522669	G	A	1.0447	0.0170563	2.67839	0.00739767	1.0118	1.07867	181301	15050	49510	4846	4232	426	Astle WJ	Cell	The Allelic Landscape of Human Blood Cell Trait Variation and Links to Common Complex Disease.	Reticulocyte count	170,641 European ancestry individuals	NA	rs6929796-A	rs6929796	intron_variant	0.1635	5e-17	0.0405646	16.327	0.0409612
rs3135338	6	32433440	32401217	C	T	1.03487	0.0134141	2.64424	0.00818752	1.00891	1.0615	181301	15050	80318	80273	6584	6782	Jakkula E	Am J Hum Genet	Genome-wide association study in a high-risk isolate for multiple sclerosis reveals associated variants in STAT3 gene.	Multiple sclerosis	68 Finland founder cases, 136 Finland founder controls	83 Finland founder cases, 365 Finland founder controls 3,285 European ancestry cases, 6,379 European ancestry controls, 1,202 cases, 3,399 controls	rs3135338-A	rs3135338	intron_variant	0.13	2e-25	3.43	66.4266	0.0450565
rs2395185	6	32465390	32433167	G	T	1.03395	0.0131474	2.62581	0.00864436	1.0085	1.06004	181301	15050	83415	22954	6918	2007	Urayama KY	J Natl Cancer Inst	Genome-wide association study of classical Hodgkin lymphoma and Epstein-Barr virus status-defined subgroups.	Hodgkin's lymphoma	1,200 European ancestry cases, 6,417 European ancestry controls	563 European ancestry cases, 613 European ancestry controls	rs2395185-?	rs2395185	intron_variant	NR	4e-31	1.82	35.6653	0.0456117
rs60045856	6	32832068	32799845	T	G	0.951008	0.0181539	-2.63148	0.00850132	0.916085	0.987263	181301	15050	38581	2541	3129	189	Tian C	Nat Commun	Genome-wide association and HLA region fine-mapping studies identify susceptibility loci for multiple common infections.	Pneumonia	40,600 European ancestry cases, 90,039 European ancestry controls	NA	rs60045856-?	rs60045856	intron_variant	NR	3e-08	0.0829	12.0416	0.0456117
rs3129859	6	32433162	32400939	G	C	0.96651	0.0126843	-2.59558	0.00944318	0.941966	0.991693	181301	15050	79088	18928	6451	1538	Tan W	Gut	Genome-wide association study identi‹ªes HLA-DR variants conferring risk of HBV-related acute-on-chronic liver failure.	Acute-on-chronic liver failure in hepatitis B	389 Chinese ancestry cases, 391 Chinese ancestry controls	901 Chinese ancestry cases, 1,686 Chinese ancestry controls	rs3129859-C	rs3129859	intron_variant	0.15	7e-19	1.83	32.2513	0.0488174
rs477515	6	32601914	32569691	G	A	1.03376	0.0132586	2.58874	0.00963286	1.0081	1.06008	181301	15050	82333	21464	6867	1869	Pan L	Hum Mol Genet	A genome-wide association study identifies polymorphisms in the HLA-DR region associated with non-response to hepatitis B vaccination in Chinese Han populations.	Hepatitis B vaccine response	108 Han Chinese ancestry high-responder cases, 77 Han Chinese ancestry non-responder controls	1,336 Han Chinese ancestry high-responder cases, 420 Han Chinese ancestry non-responder controls	rs477515-T	rs477515	intron_variant	0.442	3e-19	2.05	34.545	0.0488174
rs9268853	6	32461866	32429643	T	C	1.03347	0.0131355	2.59032	0.00958876	1.00804	1.05954	181301	15050	83514	23058	6920	2017	Anderson CA	Nat Genet	Meta-analysis identifies 29 additional ulcerative colitis risk loci, increasing the number of confirmed associations to 47.	Ulcerative colitis	6,687 European ancestry cases, 19,718 European ancestry controls	9,628 European ancestry cases, 12,917 European ancestry controls	rs9268853-T	rs9268853	intron_variant	0.66	1e-55	1.4	35.7499	0.0488174
rs9267548	6	31708208	31675985	C	T	0.941909	0.0218821	-2.57608	0.00999264	0.899982	0.985788	181301	15050	26136	1132	2063	85	Tian C	Nat Commun	Genome-wide association and HLA region fine-mapping studies identify susceptibility loci for multiple common infections.	Plantar warts	24,994 European ancestry cases, 37,451 European ancestry controls	NA	rs9267548-?	rs9267548	intron_variant	NR	5e-09	0.1189	7.83228	0.0488774
rs9268905	6	32464300	32432077	G	C	1.03333	0.013138	2.57909	0.00990617	1.0079	1.05941	181301	15050	83448	22998	6919	2010	Carmona FD	Am J Hum Genet	A Genome-wide Association Study Identifies Risk Alleles in Plasminogen and P4HA2 Associated with Giant Cell Arteritis.	Giant cell arteritis	2,134 European ancestry cases, 9,125 European ancestry controls	NA	rs9268905-?	rs9268905	intron_variant	0.37	2e-54	1.79	35.6986	0.0488774
rs9268923	6	32465058	32432835	C	T	1.03328	0.0131363	2.57493	0.0100261	1.00785	1.05935	181301	15050	83455	23001	6920	2010	Franke A	Nat Genet	Genome-wide association study for ulcerative colitis identifies risk loci at 7q22 and 22q13 (IL17REL).	Ulcerative colitis	1,043 European ancestry cases, 1,703 European ancestry controls	2,539 European ancestry cases, 5,428 European ancestry controls	rs9268923-C	rs9268923	intron_variant	0.67	4e-15	1.45	35.7022	0.0488774
rs9268856	6	32461942	32429719	C	A	0.964412	0.0137377	-2.54389	0.0109625	0.937859	0.991717	181301	15050	67399	11191	5501	887	Ferrari R	Lancet Neurol	Frontotemporal dementia and its subtypes: a genome-wide association study.	Frontotemporal dementia	1,377 European ancestry behavioural variant cases, 308 European ancestry Semantic dementia cases, 269 European ancestry Progressive nonfluent aphasia cases, 200 European ancestry Frontotremporal dementia with motor neuron disease cases, up to 4,308 European ancestry controls	690 European ancestry behavioural variant cases, 190 European ancestry Semantic dementia cases, 221 European ancestry Progressive nonfluent aphasia cases, 94 European ancestry Frontotremporal dementia with motor neuron disease cases, 177 European ancestry Frontotemporal lobar degeneration cases, up to 5,094 European ancestry controls	rs9268856-C	rs9268856	intron_variant	0.748	6e-09	1.24	24.7602	0.0531535
rs3134945	6	32178715	32146492	C	A	0.963641	0.014069	-2.53679	0.0111876	0.936457	0.991614	181301	15050	64542	9607	5261	776	Stanescu HC	N Engl J Med	Risk HLA-DQA1 and PLA(2)R1 alleles in idiopathic membranous nephropathy.	Idiopathic membranous nephropathy	556 European ancestry cases, 2,338 European ancestry controls	NA	rs3134945-T	rs3134945	intron_variant	0.2049	2e-40	2.54	23.0986	0.0539529
rs9268516	6	32411712	32379489	C	T	1.03402	0.0136603	2.53211	0.0113378	1.00759	1.06114	181301	15050	76359	16719	6305	1490	Ramasamy A	PLoS One	Genome-wide association studies of asthma in population-based cohorts confirm known and suggested loci and identify an additional association near HLA.	Asthma	1,716 European ancestry cases, 16,888 European ancestry controls	4,035 European ancestry cases, 11,251 European ancestry controls	rs9268516-T	rs9268516	upstream_gene_variant	0.24	1e-08	1.15	30.2803	0.0543852
rs1265181	6	31188008	31155785	G	C	0.963974	0.0140158	-2.52353	0.0116182	0.936891	0.991839	181301	15050	64795	9949	5367	766	Zhang XJ	Nat Genet	Psoriasis genome-wide association study identifies susceptibility variants within LCE gene cluster at 1q21.	Psoriasis	1,139 Han Chinese ancestry cases, 1,132 Han Chinese ancestry controls	5,721 Chinese ancestry cases, 7,340 Chinese ancestry controls	rs1265181-?	rs1265181	intergenic_variant	NR	2e-208	22.62	23.357	0.0554335
rs2523673	6	31469218	31436995	T	C	0.969626	0.011948	-2.50322	0.0123068	0.946488	0.993328	181301	15050	89907	37965	7539	3015	Astle WJ	Cell	The Allelic Landscape of Human Blood Cell Trait Variation and Links to Common Complex Disease.	Platelet count	166,066 European ancestry individuals	NA	rs2523673-C	rs2523673	intron_variant	0.4598	2e-30	0.0418067	45.7353	0.0554733
rs2856718	6	32702478	32670255	C	T	1.03255	0.0131983	2.50589	0.0122145	1.007	1.05874	181301	15050	82342	22049	6905	1878	Mbarek H	Hum Mol Genet	A genome-wide association study of chronic hepatitis B identified novel risk locus in a Japanese population.	Hepatitis B	458 Japanese ancestry cases, 2,056 Japanese ancestry controls	2,209 Japanese ancestry cases, 4,440 Japanese ancestry controls	rs2856718-A	rs2856718	downstream_gene_variant	0.48	4e-37	1.56	34.8702	0.0554733
rs3134995	6	32704312	32672089	T	C	1.03693	0.0150158	2.50434	0.0122679	1.00791	1.06678	181301	15050	66062	105182	5353	8865	Jones AV	Hum Mol Genet	GWAS of self-reported mosquito bite size, itch intensity and attractiveness to mosquitoes implicates immune-related predisposition loci.	Mosquito bite size	84,724 European ancestry individuals	NA	rs3134995-T	rs3134995	downstream_gene_variant	0.242	4e-26	0.0648904	76.234	0.0554733
rs35957722	6	32482803	32450580	T	C	1.0326	0.0131849	2.51229	0.011995	1.00708	1.05877	181301	15050	83510	23031	6925	2012	Tian C	Nat Commun	Genome-wide association and HLA region fine-mapping studies identify susceptibility loci for multiple common infections.	Tonsillectomy	60,098 European ancestry cases, 113,323 European ancestry controls	NA	rs35957722-?	rs35957722	downstream_gene_variant	NR	4e-10	0.0687	35.7339	0.0554733
rs9272346	6	32636595	32604372	G	A	1.03204	0.012981	2.50728	0.0121666	1.00691	1.0578	181301	15050	87031	66443	7165	5629	Wellcome Trust Case Control Consortium	Nature	Genome-wide association study of 14,000 cases of seven common diseases and 3,000 shared controls.	Type 1 diabetes	1,963 European ancestry cases, 2,938 European ancestry controls	(see Todd 2007)	rs9272346-G	rs9272346	intron_variant	0.61	5e-134	5.49	60.6497	0.0554733
rs3135359	6	32422801	32390578	T	C	1.03501	0.0142649	2.49702	0.0125241	1.00743	1.06335	181301	15050	71873	95724	5906	8044	Tian C	Nat Commun	Genome-wide association and HLA region fine-mapping studies identify susceptibility loci for multiple common infections.	Tuberculosis	4,426 European ancestry cases, 84,290 European ancestry controls	NA	rs3135359-C	rs3135359	upstream_gene_variant	0.71	9e-21	1.21	72.6198	0.0561706
rs2858884	6	32732306	32700083	A	C	0.963673	0.0143154	-2.49094	0.0127406	0.93602	0.992143	181301	15050	62898	8801	5172	684	Hor H	Nat Genet	Genome-wide association study identifies new HLA class II haplotypes strongly protective against narcolepsy.	Narcolepsy	562 European ancestry cases, 702 European ancestry controls	370 cases, 495 controls	rs2858884-A	rs2858884	upstream_gene_variant	0.81	3e-08	1.79	22.2006	0.0562896
rs2922994	6	31368124	31335901	A	G	0.957159	0.016918	-2.47722	0.0132409	0.924569	0.990899	181301	15050	44490	3716	3611	286	Vijai J	Nat Commun	A genome-wide association study of marginal zone lymphoma shows association to the HLA region.	Marginal zone lymphoma	825 European ancestry cases, 6,221 European ancestry controls	456 European ancestry cases, 906 European ancestry controls	rs2922994-G	rs2922994	upstream_gene_variant	0.113	2e-09	1.64	14.3193	0.0562896
rs3099844	6	31481199	31448976	C	A	0.956782	0.0170086	-2.48522	0.012947	0.92402	0.990706	181301	15050	44049	3603	3568	280	Clancy RM	Arthritis Rheum	Identification of candidate loci at 6p21 and 21q22 in a genome-wide association study of cardiac manifestations of neonatal lupus.	Neonatal lupus	116 European ancestry cases, 3,351 European ancestry controls	NA	rs3099844-?	rs3099844	downstream_gene_variant	0.11	5e-10	3.34	14.1353	0.0562896
rs3129720	6	32695854	32663631	T	C	1.03655	0.0149654	2.48668	0.012894	1.00763	1.0663	181301	15050	66478	104598	5397	8814	Mero IL	PLoS One	Oligoclonal band status in Scandinavian multiple sclerosis patients is associated with specific genetic risk alleles.	Multiple sclerosis (OCB status)	1,367 European ancestry OCB positive cases, 161 European ancestry OCB negative cases, 428 European ancestry controls	NA	rs3129720-?	rs3129720	intergenic_variant	NR	5e-15	1.91	76.0266	0.0562896
rs3131296	6	32205216	32172993	C	T	0.957692	0.0166504	-2.48643	0.012903	0.925608	0.990889	181301	15050	45945	3972	3706	319	Stefansson H	Nature	Common variants conferring risk of schizophrenia.	Schizophrenia	2,663 European ancestry cases, 13,498 European ancestry controls	10,282 European ancestry cases, 21,093 European ancestry controls	rs3131296-G	rs3131296	intron_variant	0.87	2e-10	1.19	14.8617	0.0562896
rs6457374	6	31304484	31272261	C	T	1.03376	0.013853	2.47765	0.0132249	1.00696	1.06127	181301	15050	76142	88738	6273	7453	Wood AR	Nat Genet	Defining the role of common variation in the genomic and biological architecture of adult human height.	Height	253,288 European ancestry individuals	80,067 European ancestry individuals	rs6457374-T	rs6457374	intron_variant	0.73	8e-35	0.041	69.9439	0.0562896
rs9266406	6	31368641	31336418	G	A	1.03976	0.0163605	2.4782	0.0132046	1.00819	1.07233	181301	15050	53850	6123	4552	516	Hou S	Arthritis Rheum	Identification of a susceptibility locus in STAT4 for BehÇõet's disease in Han Chinese in a genome-wide association study.	Behcet's disease	147 Han Chinese ancestry cases, 951 Han Chinese ancestry controls	554 Han Chinese ancestry cases, 1,159 Han Chinese ancestry controls	rs9266406-?	rs9266406	upstream_gene_variant	0.4	2e-10	2.29	18.2283	0.0562896
rs9266428	6	31369434	31337211	G	A	1.03981	0.0163622	2.48093	0.013104	1.00823	1.07238	181301	15050	53851	6122	4552	516	Astle WJ	Cell	The Allelic Landscape of Human Blood Cell Trait Variation and Links to Common Complex Disease.	Eosinophil counts	172,275 European ancestry individuals	NA	rs9266428-A	rs9266428	upstream_gene_variant	0.1804	3e-36	0.058075	18.228	0.0562896
rs4959053	6	31131800	31099577	G	A	1.06102	0.0254249	2.47168	0.0134479	1.01234	1.11204	181301	15050	22783	809	1973	75	Hou S	Arthritis Rheum	Identification of a susceptibility locus in STAT4 for BehÇõet's disease in Han Chinese in a genome-wide association study.	Behcet's disease	147 Han Chinese ancestry cases, 951 Han Chinese ancestry controls	554 Han Chinese ancestry cases, 1,159 Han Chinese ancestry controls	rs4959053-?	rs4959053	intron_variant	0.11	2e-20	4.38	6.72942	0.0566327
rs7744020	6	32658353	32626130	G	A	1.03311	0.0136087	2.47294	0.0134006	1.00678	1.06013	181301	15050	76968	17278	6425	1495	Han F	PLoS Genet	Genome wide analysis of narcolepsy in China implicates novel immune loci and reveals changes in association prior to versus after the 2009 H1N1 influenza pandemic.	Narcolepsy (age of onset)	at least 1,000 Chinese ancestry cases	NA	rs7744020-A	rs7744020	upstream_gene_variant	0.272	8e-09	1.9	30.7566	0.0566327
rs9469054	6	31793286	31761063	G	A	1.09702	0.0413573	2.45621	0.0140411	1.01888	1.18115	181301	15050	8590	153	788	14	Astle WJ	Cell	The Allelic Landscape of Human Blood Cell Trait Variation and Links to Common Complex Disease.	Monocyte count	170,721 European ancestry individuals	NA	rs9469054-A	rs9469054	intron_variant	0.0247	1e-20	0.106872	2.45338	0.0588544
rs1619179	6	31208169	31175946	A	C	0.958771	0.0165454	-2.4398	0.0146956	0.926885	0.991754	181301	15050	46595	4162	3821	316	Tian C	Nat Commun	Genome-wide association and HLA region fine-mapping studies identify susceptibility loci for multiple common infections.	Pneumonia	40,600 European ancestry cases, 90,039 European ancestry controls	NA	rs1619179-?	rs1619179	downstream_gene_variant	NR	3e-10	0.0882	15.1458	0.0612776
rs9268652	6	32441279	32409056	A	G	1.03564	0.0148733	2.43832	0.0147558	1.00689	1.0652	181301	15050	67683	102719	5464	8666	Tian C	Nat Commun	Genome-wide association and HLA region fine-mapping studies identify susceptibility loci for multiple common infections.	Hepatitis B	1,425 European ancestry cases, 218,180 European ancestry controls	NA	rs9268652-G	rs9268652	intron_variant	0.74	3e-09	1.32	75.3225	0.0612776
rs17206973	6	31477787	31445564	C	T	1.04766	0.0201085	2.426	0.0152664	1.00898	1.08783	181301	15050	35647	2276	3054	206	Tian C	Nat Commun	Genome-wide association and HLA region fine-mapping studies identify susceptibility loci for multiple common infections.	Shingles	16,711 European ancestry cases, 118,152 European ancestry controls	NA	rs17206973-?	rs17206973	downstream_gene_variant	NR	2e-22	0.2134	11.0863	0.0627263
rs2247056	6	31297713	31265490	T	C	1.03306	0.0138798	2.42079	0.0154867	1.00621	1.06062	181301	15050	75860	89296	6256	7497	Teslovich TM	Nature	Biological, clinical and population relevance of 95 loci for blood lipids.	Triglycerides	96,598 European ancestry individuals	NA	rs2247056-T	rs2247056	intron_variant	0.25	2e-15	2.99	70.1739	0.0627263
rs3817963	6	32400310	32368087	T	C	1.03238	0.0136137	2.41665	0.0156641	1.00604	1.05941	181301	15050	77116	17050	6351	1521	Shiraishi K	Nat Commun	Association of variations in HLA class II and other loci with susceptibility to EGFR-mutated lung adenocarcinoma.	EGFR mutation-positive lung adenocarcinoma	663 Japanese ancestry cases, 4,367 Japanese ancestry controls	2,510 Japanese ancestry cases, 10,791 Japanese ancestry controls	rs3817963-G	rs3817963	intron_variant	0.316	1e-16	1.29	30.6716	0.0627263
rs185402687	6	31168212	31135989	G	C	0.878296	0.0475295	-2.39804	0.016483	0.78991	0.976572	181301	15050	5514	51	415	3	Astle WJ	Cell	The Allelic Landscape of Human Blood Cell Trait Variation and Links to Common Complex Disease.	Lymphocyte counts	171,643 European ancestry individuals	NA	rs185402687-C	rs185402687	intron_variant	0.0157	6e-14	0.110272	1.54881	0.0653939
rs2071278	6	32197667	32165444	A	G	0.960549	0.0161322	-2.39658	0.016549	0.929445	0.992694	181301	15050	49177	4663	3983	373	Yang X	PLoS Genet	Genome-wide association study for serum complement C3 and C4 levels in healthy Chinese subjects.	Complement C3 and C4 levels	1,999 Han Chinese ancestry male individuals	1,496 Han Chinese ancestry male individuals	rs2071278-G	rs2071278	intron_variant	0.27	4e-72	0.13	16.1342	0.0653939
rs3132556	6	31111032	31078809	A	T	0.963368	0.0149928	-2.39802	0.016484	0.934426	0.993206	181301	15050	57030	6862	4668	541	Anney RJL	Mol Autism	Meta-analysis of GWAS of over 16,000 individuals with autism spectrum disorder highlights a novel locus at 10q24.32 and a significant overlap with schizophrenia.	Autism spectrum disorder or schizophrenia	schizophrenia cases and controls (see Ripke, 2014), up to 6,197 European ancestry ASD cases, up to 7,377 European ancestry controls, up to 1,190 ASD cases, up to 1,190 controls	NA	rs3132556-A	rs3132556	upstream_gene_variant	NA	1e-09	1.08	19.5129	0.0653939
rs12213612	6	31814180	31781957	G	A	0.921238	0.0318572	-2.37231	0.0176775	0.860868	0.985842	181301	15050	12039	213	923	20	Tian C	Nat Commun	Genome-wide association and HLA region fine-mapping studies identify susceptibility loci for multiple common infections.	Plantar warts	24,994 European ancestry cases, 37,451 European ancestry controls	NA	rs12213612-?	rs12213612	intron_variant	NR	1e-08	0.1635	3.43765	0.0686436
rs9268839	6	32460995	32428772	A	G	1.02943	0.0125807	2.37371	0.0176104	1.00507	1.05439	181301	15050	90494	40892	7441	3534	Okada Y	Nature	Genetics of rheumatoid arthritis contributes to biology and drug discovery.	Rheumatoid arthritis	up to 14,361 European ancestry cases, up to 42,923 European ancestry controls, up to 4,873 East Asian ancestry cases, up to 17,642 East Asian ancestry controls	up to 3,775 European ancestry cases, up to 5,801 European ancestry controls, up to 6,871 East Asian ancestry cases, up to 6,392 East Asian ancestry controls	rs9268839-G	rs9268839	intron_variant	0.45	1e-250	2.47	47.5116	0.0686436
rs11967684	6	31231989	31199766	G	A	1.03102	0.0133035	2.36758	0.0179048	1.00527	1.05743	181301	15050	80647	20553	6769	1732	Astle WJ	Cell	The Allelic Landscape of Human Blood Cell Trait Variation and Links to Common Complex Disease.	High light scatter reticulocyte count	170,761 European ancestry individuals	NA	rs11967684-A	rs11967684	intergenic_variant	0.3428	1e-29	0.0428456	33.5776	0.0689296
rs2534674	6	31497326	31465103	T	C	1.03017	0.0129605	2.36278	0.0181383	1.00508	1.05589	181301	15050	86059	68297	7056	5795	Suhre K	Nat Commun	Connecting genetic risk to disease end points through the human blood plasma proteome.	Blood protein levels	997 European ancestry individuals	338 Arab, South Asian and Filipino ancestry individuals	rs2534674-T	rs2534674	intron_variant	0.351759	7e-16	0.3579	61.4042	0.0692343
rs79501286	6	31475135	31442912	G	A	1.04646	0.0201064	2.36354	0.0181012	1.00778	1.08662	181301	15050	35644	2295	3051	208	Tian C	Nat Commun	Genome-wide association and HLA region fine-mapping studies identify susceptibility loci for multiple common infections.	Chickenpox	107,769 European ancestry cases, 15,982 European ancestry controls	NA	rs79501286-?	rs79501286	intron_variant	NR	2e-09	0.13	11.0959	0.0692343
rs2239704	6	31572364	31540141	A	C	1.03009	0.012933	2.36108	0.0182217	1.00505	1.05575	181301	15050	85836	68156	7121	5750	Leo PJ	PLoS Genet	Defining the genetic susceptibility to cervical neoplasia-A genome-wide association study.	Cervical cancer	2,866 European ancestry cases, 6,481 European ancestry controls	NA	rs2239704-A	rs2239704	5_prime_UTR_variant	NR	6e-09	1.23	61.265	0.069258
rs3130631	6	31598391	31566168	C	G	0.958347	0.0172829	-2.35918	0.0183155	0.925065	0.992826	181301	15050	42656	3407	3463	262	Tian C	Nat Commun	Genome-wide association and HLA region fine-mapping studies identify susceptibility loci for multiple common infections.	Pneumonia	40,600 European ancestry cases, 90,039 European ancestry controls	NA	rs3130631-?	rs3130631	intergenic_variant	NR	2e-09	0.0861	13.6431	0.0693208
rs2517510	6	31062345	31030122	T	G	1.03028	0.0130558	2.35368	0.0185888	1.005	1.05618	181301	15050	83104	23600	6994	1998	Nalls MA	PLoS Genet	Multiple loci are associated with white blood cell phenotypes.	White blood cell count	19,509 European ancestry individuals	11,823 European ancestry individuals	rs2517510-T	rs2517510	downstream_gene_variant	NA	4e-13	0.0129	35.9358	0.0697665
rs1049281	6	31268790	31236567	T	C	1.02965	0.0131444	2.28888	0.0220864	1.00421	1.05574	181301	15050	82882	75227	6818	6341	Justice AE	Nat Commun	Genome-wide meta-analysis of 241,258 adults accounting for smoking behaviour identifies novel loci for obesity traits.	Waist-to-hip ratio adjusted for BMI (adjusted for smoking behaviour)	95,362 European ancestry women, 62,085 European ancestry men, 5,829 European ancestry individuals, 10,500 African American/Afro-Caribbean ancestry women, 2,706 African American/Afro-Caribbean ancestry men, 1,030 Indian Asian ancestry women, 7,648 Indian Asian ancestry men, 1,793 Filipino ancestry women, 2,944 Hispanic/Latino ancestry women, 1,764 Hispanic/Latino ancestry men	21,496 European ancestry women, 24,385 European ancestry men, 118,364 European ancestry individuals, 2,326 African American/Afro-Caribbean ancestry women, 855 African American/Afro-Caribbean ancestry men	rs1049281-C	rs1049281	3_prime_UTR_variant	0.652	1e-18	0.026	64.3504	0.0702814
rs12194148	6	32476421	32444198	G	T	1.02884	0.012574	2.32605	0.0200157	1.00448	1.05378	181301	15050	90462	40814	7441	3525	Padyukov L	Ann Rheum Dis	A genome-wide association study suggests contrasting associations in ACPA-positive versus ACPA-negative rheumatoid arthritis.	Rheumatoid arthritis	1,147 European ancestry ACPA positive RA cases, 774 European ancestry ACPA negative RA cases, 1,079 European ancestry controls	887 European ancestry ACPA positive RA cases, 1,218 European ancestry controls	rs12194148-?	rs12194148	upstream_gene_variant	NR	5e-58	NA	47.4597	0.0702814
rs2254287	6	33176171	33143948	C	G	0.971619	0.0121684	-2.29896	0.0215071	0.948059	0.995763	181301	15050	87028	28458	7146	2301	Willer CJ	Nat Genet	Newly identified loci that influence lipid concentrations and risk of coronary artery disease.	LDL cholesterol	8,589 European ancestry individuals	12,981 European ancestry individuals	rs2254287-G	rs2254287	intron_variant	0.38	5e-08	1.91	39.6975	0.0702814
rs2395045	6	31516740	31484517	C	T	1.03346	0.0147479	2.30652	0.0210818	1.00496	1.06278	181301	15050	67457	102978	5476	8672	Sasayama D	Hum Mol Genet	Genome-wide quantitative trait loci mapping of the human cerebrospinal fluid proteome.	Cerebrospinal fluid biomarker levels	133 Japanese ancestry individuals.	NA	rs2395045-?	rs2395045	downstream_gene_variant	NR	6e-09	NA	75.4031	0.0702814
rs2596500	6	31353490	31321267	A	C	0.959271	0.0170563	-2.3386	0.0193561	0.926417	0.99329	181301	15050	43465	3780	3534	294	Goes FS	Am J Med Genet B Neuropsychiatr Genet	Genome-wide association study of schizophrenia in Ashkenazi Jews.	Schizophrenia	592 Ashkenazi Jewish ancestry cases, 505 Ashkenazi Jewish ancestry controls, 36,989 cases, 113,075 controls	NA	rs2596500-A	rs2596500	intron_variant	NR	8e-20	1.18	14.0719	0.0702814
rs3129860	6	32433302	32401079	A	G	1.04073	0.0178761	2.32405	0.0201229	1.00627	1.07636	181301	15050	46736	130352	3783	10919	Urabe Y	J Hepatol	A genome-wide association study of HCV-induced liver cirrhosis in the Japanese population identifies novel susceptibility loci at the MHC region.	Hepatitis C induced liver cirrhosis	682 Japanese ancestry cases, 1,045 Japanese ancestry controls	936 Japanese ancestry cases, 3,809 Japanese ancestry controls	rs3129860-A	rs3129860	intron_variant	0.231	1e-09	1.36	84.7872	0.0702814
rs3129868	6	32436600	32404377	A	C	1.04062	0.0178761	2.318	0.0204494	1.00617	1.07626	181301	15050	46707	130382	3781	10921	Tian C	Nat Commun	Genome-wide association and HLA region fine-mapping studies identify susceptibility loci for multiple common infections.	Childhood ear infection	46,936 European ancestry cases, 74,874 European ancestry controls	NA	rs3129868-?	rs3129868	intron_variant	NR	6e-10	0.077	84.7957	0.0702814
rs3130614	6	31508681	31476458	T	A	0.958629	0.0173651	-2.33243	0.019678	0.925191	0.993276	181301	15050	42392	3307	3449	253	Miller FW	Genes Immun	Genome-wide association study identifies HLA 8.1 ancestral haplotype alleles as major genetic risk factors for myositis phenotypes.	Myositis	1,710 European ancestry cases, 4,724 European ancestry controls	NA	rs3130614-A	rs3130614	intron_variant	NR	4e-48	2.31	13.5151	0.0702814
rs3131379	6	31753256	31721033	G	A	0.958721	0.0176689	-2.28738	0.0221735	0.924708	0.993984	181301	15050	40953	3019	3331	230	Demirci FY	Arthritis Rheumatol	Identification of a New Susceptibility Locus for Systemic Lupus Erythematosus on Chromosome 12 in Individuals of European Ancestry.	Systemic lupus erythematosus	661 European ancestry cases, 487 European ancestry controls	4,467 European ancestry cases, 9,114 European ancestry controls	rs3131379-?	rs3131379	intron_variant	NR	8e-08	NA	12.9594	0.0702814
rs3957148	6	32714360	32682137	A	G	1.04659	0.0207629	2.29538	0.0217113	1.00668	1.08809	181301	15050	33767	1906	2865	177	Goris A	Brain	Genetic variants are major determinants of CSF antibody levels in multiple sclerosis.	Oligoclonal band status in multiple sclerosis	2,232 European ancestry OCB positive individuals, 275 European ancestry OCB negative individuals, 439 OCB positive individuals, 80 OCB negative individuals	3,026 OCB positive individuals, 452 OCB negative individuals	rs3957148-A	rs3957148	upstream_gene_variant	0.28	4e-15	2.23	10.3637	0.0702814
rs5020946	6	32482312	32450089	G	T	1.02889	0.012596	2.32662	0.0199857	1.0045	1.05388	181301	15050	90470	40627	7448	3508	Astle WJ	Cell	The Allelic Landscape of Human Blood Cell Trait Variation and Links to Common Complex Disease.	White blood cell count	172,435 European ancestry individuals	NA	rs5020946-T	rs5020946	downstream_gene_variant	0.4659	1e-94	0.0744583	47.3588	0.0702814
rs7759742	6	32413959	32381736	T	A	1.02846	0.0126126	2.28817	0.0221278	1.00403	1.05348	181301	15050	90333	50860	7401	4360	Shungin D	Nature	New genetic loci link adipose and insulin biology to body fat distribution.	Waist-to-hip ratio adjusted for body mass index	up to 56,910 European ancestry men, up to 86,570 European ancestry women	up to 36,570 European ancestry men, 30,172 European ancestry women, 915 Filipino ancestry men, 735 Filipino ancestry women, 2,351 African American/Afro-Caribbean ancestry men, 6,258 African American/Afro-Caribbean ancestry women, 2,285 South Asian ancestry men, 506 South Asian ancestry women, 195 Seychellois ancestry men, 266 Seychellois ancestry women	rs7759742-A	rs7759742	regulatory_region_variant	0.517	2e-11	0.0224	52.9652	0.0702814
rs7764819	6	32712799	32680576	T	G	1.04444	0.0194144	2.33908	0.0193312	1.00707	1.08319	181301	15050	38114	2625	3220	249	Hancock DB	PLoS Genet	Genome-wide joint meta-analysis of SNP and SNP-by-smoking interaction identifies novel loci for pulmonary function.	Pulmonary function (smoking interaction)	50,047 European ancestry individuals	NA	rs7764819-T	rs7764819	intergenic_variant	0.89	4e-09	0.001	11.9591	0.0702814
rs7765379	6	32713151	32680928	T	G	1.04396	0.0194049	2.31436	0.0206482	1.00661	1.08269	181301	15050	38126	2628	3220	249	Yamazaki K	Gastroenterology	A genome-wide association study identifies 2 susceptibility Loci for Crohn's disease in a Japanese population.	Crohn's disease	372 Japanese ancestry cases,3,389 Japanese ancestry controls	Up to 1,151 Japanese ancestry cases, up to 15,800 Japanese ancestry controls	rs7765379-G	rs7765379	upstream_gene_variant	NR	9e-59	1.93	11.9641	0.0702814
rs926070	6	32289789	32257566	G	A	1.03048	0.0132948	2.32688	0.0199717	1.00475	1.05687	181301	15050	81318	78640	6665	6649	Speedy HE	Nat Genet	A genome-wide association study identifies multiple susceptibility loci for chronic lymphocytic leukemia.	Chronic lymphocytic leukemia	1,739 European ancestry cases, 5,199 European ancestry controls	1,144 European ancestry cases, 3,151 European ancestry controls	rs926070-A	rs926070	intron_variant	NA	4e-08	1.27	65.8016	0.0702814
rs9264638	6	31270541	31238318	G	A	1.02972	0.0131801	2.28845	0.0221113	1.00421	1.05588	181301	15050	83025	74939	6834	6315	Tin A	Hum Genet	Genome-wide association study identified the human leukocyte antigen region as a novel locus for plasma beta-2 microglobulin.	Beta-2 microglubulin plasma levels	6,728 European ancestry individuals	NA	rs9264638-A	rs9264638	intron_variant	0.58	2e-23	0.04	64.231	0.0702814
rs9273349	6	32658092	32625869	T	C	1.03151	0.0137197	2.33242	0.0196784	1.00497	1.05875	181301	15050	92439	47574	7657	4045	Moffatt MF	N Engl J Med	A large-scale, consortium-based genomewide association study of asthma.	Asthma	10,365 cases, 16,110 controls	NA	rs9273349-C	rs9273349	upstream_gene_variant	0.58	7e-14	1.18	51.7336	0.0702814
rs9275326	6	32698883	32666660	C	T	1.04745	0.0210116	2.31112	0.0208265	1.00707	1.08945	181301	15050	33215	1864	2825	169	Chang D	Nat Genet	A meta-analysis of genome-wide association studies identifies 17 new Parkinson's disease risk loci.	Parkinson's disease	20,184 European ancestry cases, 397,324 European ancestry controls	5,851 European ancestry cases, 5,866 European ancestry controls	rs9275326-C	rs9275326	intergenic_variant	0.895	1e-13	1.17647	10.1883	0.0702814
rs9275592	6	32712843	32680620	G	T	1.04689	0.0208711	2.2986	0.0215274	1.00677	1.08861	181301	15050	33465	1862	2847	169	Carmona FD	Am J Hum Genet	A Genome-wide Association Study Identifies Risk Alleles in Plasminogen and P4HA2 Associated with Giant Cell Arteritis.	Giant cell arteritis	2,134 European ancestry cases, 9,125 European ancestry controls	NA	rs9275592-?	rs9275592	intergenic_variant	0.11	1e-40	2.08	10.2561	0.0702814
rs9378212	6	32477914	32445691	C	T	1.02885	0.012574	2.32698	0.0199665	1.0045	1.05379	181301	15050	90461	40815	7441	3525	Ligthart S	BMC Genomics	Bivariate genome-wide association study identifies novel pleiotropic loci for lipids and inflammation.	C-reactive protein levels or HDL-cholesterol levels (pleiotropy)	65,000 individuals (C-reactive protein), 99,900 individuals (HDL-cholesterol)	NA	rs9378212-T	rs9378212	upstream_gene_variant	NR	7e-10	NA	47.46	0.0702814
rs9378213	6	32480621	32448398	T	G	1.02886	0.0125746	2.3281	0.019907	1.00451	1.05381	181301	15050	90464	40813	7441	3525	Graff M	PLoS Genet	Genome-wide physical activity interactions in adiposity - A meta-analysis of 200,452 adults.	Waist-to-hip ratio adjusted for body mass index	2,518 African American women, 83,707 European ancestry women, 1,773 Filipino ancestry women, 1,030 Indian ancestry women, 1,457 African American men, 52,993 European ancestry men, 7,648 Indian ancestry men, 5,527 European ancestry individuals	6,244 African American women, 17,531 European ancestry women, 329 African American men, 19,956 European ancestry men	rs9378213-G	rs9378213	intergenic_variant	0.4169	4e-08	0.0227	47.4597	0.0702814
rs9500927	6	32993584	32961361	G	A	0.962762	0.0159706	-2.28772	0.0221538	0.931963	0.994578	181301	15050	50222	4982	4058	405	Hirota T	Nat Genet	Genome-wide association study identifies three new susceptibility loci for adult asthma in the Japanese population.	Asthma	1,532 Japanese ancestry cases, 3,304 Japanese ancestry controls	5,639 Japanese ancestry cases, 24,608 Japanese ancestry controls	rs9500927-T	rs9500927	intergenic_variant	0.26	4e-09	1.13	16.5984	0.0702814
rs3131378	6	31757508	31725285	A	G	0.958746	0.0176691	-2.28595	0.022257	0.924734	0.99401	181301	15050	40951	3020	3331	230	McKay JD	Nat Genet	Large-scale association analysis identifies new lung cancer susceptibility loci and heterogeneity in genetic susceptibility across histological subtypes.	Lung cancer	29,266 European ancestry cases, 56,450 European ancestry controls	NA	rs3131378-G	rs3131378	5_prime_UTR_variant	0.0988966	3e-18	1.181	12.9594	0.0702977
rs7454108	6	32713706	32681483	T	C	1.04635	0.0208705	2.27155	0.0231138	1.00623	1.08807	181301	15050	33407	1865	2841	169	Merkel PA	Arthritis Rheumatol	Identification of Functional and Expression Polymorphisms Associated With Risk for Antineutrophil Cytoplasmic Autoantibody-Associated Vasculitis.	Vasculitis associated with antineutrophil cytoplasmic antibody reactive to myeloperoxidase	324 European ancestry cases and 3258 European ancestry controls.	54 European ancestry cases and 1465 European ancestry controls.	rs7454108-C	rs7454108	upstream_gene_variant	0.1	5e-25	2.73	10.2418	0.0727475
rs3132510	6	31204374	31172151	T	C	0.959638	0.0174292	-2.2684	0.0233051	0.926078	0.994414	181301	15050	42052	3237	3440	243	Tian C	Nat Commun	Genome-wide association and HLA region fine-mapping studies identify susceptibility loci for multiple common infections.	Tuberculosis	4,426 European ancestry cases, 84,290 European ancestry controls	NA	rs3132510-?	rs3132510	upstream_gene_variant	NR	4e-14	0.2588	13.3827	0.0730931
rs3129889	6	32445768	32413545	G	A	1.04021	0.0180927	2.26644	0.0234244	1.00534	1.07628	181301	15050	45639	131699	3693	11028	Patsopoulos NA	Ann Neurol	Genome-wide meta-analysis identifies novel multiple sclerosis susceptibility loci.	Multiple sclerosis	5,545 European ancestry cases, 12,153 European ancestry controls	NA	rs3129889-G	rs3129889	downstream_gene_variant	0.2	1e-206	2.97	85.2276	0.0732114
rs3135388	6	32445274	32413051	A	G	1.04009	0.0180895	2.25981	0.0238333	1.00523	1.07615	181301	15050	45631	131705	3691	11029	De Jager PL	Nat Genet	Meta-analysis of genome scans and replication identify CD6, IRF8 and TNFRSF1A as new multiple sclerosis susceptibility loci.	Multiple sclerosis	2,624 European ancestry cases, 7,220 European ancestry controls	2,215 European ancestry cases, 2,116 European ancestry controls	rs3135388-A	rs3135388	downstream_gene_variant	0.22	4e-225	2.75	85.2287	0.0735441
rs4947344	6	32710069	32677846	T	C	1.03137	0.0141011	2.2594	0.0238588	1.0041	1.05938	181301	15050	73624	93287	6013	7863	Tian C	Nat Commun	Genome-wide association and HLA region fine-mapping studies identify susceptibility loci for multiple common infections.	Tuberculosis	4,426 European ancestry cases, 84,290 European ancestry controls	NA	rs4947344-?	rs4947344	upstream_gene_variant	NR	1e-24	0.2606	71.7586	0.0735441
rs9267488	6	31546470	31514247	A	G	0.960136	0.0173129	-2.25603	0.0240687	0.926796	0.994676	181301	15050	42749	3352	3477	259	Miller FW	Genes Immun	Genome-wide association study identifies HLA 8.1 ancestral haplotype alleles as major genetic risk factors for myositis phenotypes.	Myositis	1,710 European ancestry cases, 4,724 European ancestry controls	NA	rs9267488-G	rs9267488	splice_region_variant	NR	6e-49	2.32	13.6384	0.073937
rs2596565	6	31385552	31353329	G	A	0.960659	0.0171153	-2.25275	0.0242749	0.927693	0.994797	181301	15050	43664	3555	3564	273	Bossini-Castillo L	Ann Rheum Dis	A genome-wide association study of rheumatoid arthritis without antibodies against citrullinated peptides.	Rheumatoid arthritis (ACPA-negative)	1,148 European ancestry cases, 6,008 European ancestry controls	774 European ancestry cases, 1,079 European ancestry controls	rs2596565-?	rs2596565	upstream_gene_variant	NA	9e-09	1.4	14.0027	0.0740634
rs2853928	6	31289734	31257511	A	C	1.0306	0.0137872	2.25328	0.0242413	1.00393	1.05798	181301	15050	75855	88936	6281	7447	Suhre K	Nat Commun	Connecting genetic risk to disease end points through the human blood plasma proteome.	Blood protein levels	997 European ancestry individuals	338 Arab, South Asian and Filipino ancestry individuals	rs2853928-A	rs2853928	intron_variant	0.225352	3e-12	0.3627	69.974	0.0740634
rs2523591	6	31359183	31326960	G	A	1.02816	0.0127784	2.23429	0.0254643	1.00342	1.05351	181301	15050	86420	28965	7315	2412	Tian C	Nat Commun	Genome-wide association and HLA region fine-mapping studies identify susceptibility loci for multiple common infections.	Shingles	16,711 European ancestry cases, 118,152 European ancestry controls	NA	rs2523591-G	rs2523591	upstream_gene_variant	0.58	2e-27	1.14	39.8095	0.0774287
rs2524054	6	31284619	31252396	A	C	1.03023	0.0137857	2.22583	0.0260257	1.00356	1.05761	181301	15050	75850	88964	6280	7449	Ferreira MA	Am J Hum Genet	Quantitative trait loci for CD4:CD8 lymphocyte ratio are associated with risk of type 1 diabetes and HIV-1 immune control.	CD4:CD8 lymphocyte ratio	2,538 European ancestry twins from 1,089 families	988 individuals from 550 families	rs2524054-A	rs2524054	intron_variant	0.32	2e-28	0.37	69.988	0.078417
rs3094005	6	31497270	31465047	G	T	0.960773	0.0172764	-2.22544	0.0260516	0.927501	0.995238	181301	15050	42965	3391	3500	261	Suhre K	Nat Commun	Connecting genetic risk to disease end points through the human blood plasma proteome.	Blood protein levels	997 European ancestry individuals	338 Arab, South Asian and Filipino ancestry individuals	rs3094005-T	rs3094005	intron_variant	0.0943775	4e-38	0.9308	13.7194	0.078417
rs1811197	6	31359883	31327660	G	A	0.966273	0.0149455	-2.21819	0.0265422	0.93742	0.996014	181301	15050	59736	6930	4918	545	Hallberg P	Lancet Diabetes Endocrinol	Genetic variants associated with antithyroid drug-induced agranulocytosis: a genome-wide association study in a European population.	Non-chemotherapy drug induced agranulocytosis	222 European ancestry cases, 12 cases, 5,170 European ancestry controls	NA	rs1811197-?	rs1811197	upstream_gene_variant	NR	9e-13	2.4	20.2966	0.0788354
rs35735140	6	31353072	31320849	T	C	1.05631	0.0261676	2.21122	0.0270206	1.00624	1.10886	181301	15050	21406	913	1801	91	Astle WJ	Cell	The Allelic Landscape of Human Blood Cell Trait Variation and Links to Common Complex Disease.	Eosinophil percentage of granulocytes	170,536 European ancestry individuals	NA	rs35735140-C	rs35735140	intron_variant	0.0632	9e-33	0.0882547	6.40702	0.0788354
rs9271176	6	32610350	32578127	A	G	1.0294	0.013444	2.21854	0.0265178	1.00338	1.05609	181301	15050	80225	81563	6532	6899	Law PJ	Nat Commun	Genome-wide association analysis implicates dysregulation of immunity genes in chronic lymphocytic leukaemia.	Chronic lymphocytic leukemia	4,478 European ancestry cases and 13,213 European ancestry controls.	1,722 European ancestry cases and 4,385 European ancestry controls.	rs9271176 -G	rs9271176	upstream_gene_variant	NR	3e-20	1.29	67.1124	0.0788354
rs9271366	6	32619077	32586854	G	A	1.0388	0.0178906	2.21051	0.0270694	1.00432	1.07447	181301	15050	46446	130703	3756	10946	Bahlo M	Nat Genet	Genome-wide association study identifies new multiple sclerosis susceptibility loci on chromosomes 12 and 20.	Multiple sclerosis	1,618 European ancestry cases, 3,413 European ancestry controls	2,256 European ancestry cases, 2,310 European ancestry controls	rs9271366-G	rs9271366	intergenic_variant	0.15	7e-184	2.78	84.9008	0.0788354
rs501942	6	31872700	31840477	C	T	0.960026	0.017749	-2.20656	0.0273447	0.925861	0.995451	181301	15050	40689	3002	3319	226	McKay JD	Nat Genet	Large-scale association analysis identifies new lung cancer susceptibility loci and heterogeneity in genetic susceptibility across histological subtypes.	Lung cancer	29,266 European ancestry cases, 56,450 European ancestry controls	NA	rs501942-T	rs501942	intron_variant	0.0986421	8e-19	1.18514	12.8772	0.0789563
rs558702	6	31902549	31870326	G	A	0.960063	0.0177362	-2.20613	0.027375	0.925923	0.995463	181301	15050	40690	2980	3318	225	Armstrong DL	Genes Immun	GWAS identifies novel SLE susceptibility genes and explains the association of the HLA region.	Systemic lupus erythematosus	725 European ancestry cases, 2,438 European ancestry controls	NA	rs558702-A	rs558702	intron_variant	0.1	8e-21	2.276	12.8653	0.0789563
rs519417	6	31910656	31878433	G	A	0.960115	0.0177802	-2.19786	0.0279594	0.925892	0.995604	181301	15050	40592	2976	3308	225	Tian C	Nat Commun	Genome-wide association and HLA region fine-mapping studies identify susceptibility loci for multiple common infections.	Pneumonia	40,600 European ancestry cases, 90,039 European ancestry controls	NA	rs519417-?	rs519417	intron_variant	NR	3e-09	0.0882	12.8361	0.0803833
rs13191343	6	31273332	31241109	C	T	0.958992	0.0183502	-2.18827	0.02865	0.923693	0.995641	181301	15050	38199	2618	3081	203	Huffmeier U	Nat Genet	Common variants at TRAF3IP2 are associated with susceptibility to psoriatic arthritis and psoriasis.	Psoriatic arthritis	572 European ancestry cases, 888 European ancestry controls	Up to 1,761 European ancestry cases, 3,727 European ancestry controls	rs13191343-T	rs13191343	intron_variant	0.13	2e-72	2.37	11.9787	0.0821056
rs2524280	6	31449213	31416990	C	A	1.05516	0.0259196	2.18593	0.0288207	1.00557	1.10721	181301	15050	21838	792	1846	75	Suhre K	Nat Commun	Connecting genetic risk to disease end points through the human blood plasma proteome.	Blood protein levels	997 European ancestry individuals	338 Arab, South Asian and Filipino ancestry individuals	rs2524280-A	rs2524280	intron_variant	0.0743719	3e-24	0.8388	6.45942	0.0823317
rs1980493	6	32395438	32363215	T	C	0.964799	0.0159285	-2.17059	0.0299625	0.934079	0.996529	181301	15050	50660	5066	4131	402	Stanescu HC	N Engl J Med	Risk HLA-DQA1 and PLA(2)R1 alleles in idiopathic membranous nephropathy.	Idiopathic membranous nephropathy	556 European ancestry cases, 2,338 European ancestry controls	NA	rs1980493-G	rs1980493	intron_variant	0.1656	1e-48	2.87	16.7655	0.0835746
rs2233956	6	31113428	31081205	T	C	0.968063	0.0144747	-2.17077	0.0299486	0.940105	0.996853	181301	15050	61324	8486	5139	634	Stanescu HC	N Engl J Med	Risk HLA-DQA1 and PLA(2)R1 alleles in idiopathic membranous nephropathy.	Idiopathic membranous nephropathy	556 European ancestry cases, 2,338 European ancestry controls	NA	rs2233956-G	rs2233956	upstream_gene_variant	0.1813	6e-48	2.77	21.5928	0.0835746
rs3131060	6	30795514	30763291	G	A	0.963369	0.0165671	-2.17008	0.0300012	0.931439	0.996393	181301	15050	46905	4139	3861	309	Kunz M	Exp Dermatol	Genome-wide association study identifies new susceptibility loci for cutaneous lupus erythematosus.	Cutaneous lupus erythematosus	151 European ancestry cases, 1,288 European ancestry controls	219 European ancestry cases, 262 European ancestry controls	rs3131060-A	rs3131060	downstream_gene_variant	0.112	1e-13	2.3	15.2186	0.0835746
rs3131643	6	31475005	31442782	G	A	0.96376	0.0163733	-2.17276	0.0297987	0.932198	0.996391	181301	15050	47857	4431	3917	337	Astle WJ	Cell	The Allelic Landscape of Human Blood Cell Trait Variation and Links to Common Complex Disease.	Lymphocyte counts	171,643 European ancestry individuals	NA	rs3131643-A	rs3131643	intron_variant	0.1597	4e-107	0.107756	15.6422	0.0835746
rs2734583	6	31537703	31505480	A	G	0.962255	0.0170848	-2.16702	0.0302331	0.929346	0.99633	181301	15050	42205	3897	3427	308	Tohkin M	Pharmacogenomics J	A whole-genome association study of major determinants for allopurinol-related Stevens-Johnson syndrome and toxic epidermal necrolysis in Japanese patients.	Stevens-Johnson syndrome and toxic epidermal necrolysis (SJS-TEN)	14 Japanese ancestry cases, 991 Japanese ancestry controls	NA	rs2734583-?	rs2734583	intron_variant	0.0055	2e-08	66.8	13.7889	0.08396
rs3763317	6	32409011	32376788	C	T	1.02691	0.0126199	2.16119	0.030681	1.00248	1.05195	181301	15050	89872	35960	7442	3078	Yang X	PLoS Genet	Genome-wide association study for serum complement C3 and C4 levels in healthy Chinese subjects.	Complement C3 and C4 levels	1,999 Han Chinese ancestry male individuals	1,496 Han Chinese ancestry male individuals	rs3763317-C	rs3763317	upstream_gene_variant	0.37	9e-66	0.12	44.6197	0.0846796
rs9468925	6	31291060	31258837	G	A	1.02819	0.0132189	2.16235	0.0305913	1.00261	1.05443	181301	15050	80808	21323	6678	1825	Quan C	Nat Genet	Genome-wide association study for vitiligo identifies susceptibility loci at 6q27 and the MHC.	Vitiligo	1,117 Han Chinese ancestry cases, 1,429 Han Chinese ancestry controls	6,623 East Asian ancestry cases, 10,740 East Asian ancestry controls	rs9468925-?	rs9468925	intron_variant	0.617	2e-33	1.35	34.0467	0.0846796
rs2596466	6	31437840	31405617	T	C	1.05449	0.0259331	2.15761	0.0309585	1.00487	1.10657	181301	15050	21853	780	1846	74	Tin A	Hum Genet	Genome-wide association study identified the human leukocyte antigen region as a novel locus for plasma beta-2 microglobulin.	Beta-2 microglubulin plasma levels	6,728 European ancestry individuals	NA	rs2596466-C	rs2596466	intron_variant	0.07	2e-12	0.05	6.45694	0.0849229
rs550513	6	31952910	31920687	C	T	0.956189	0.0198512	-2.1579	0.030936	0.918063	0.995899	181301	15050	32315	1742	2595	136	Suhre K	Nat Commun	Connecting genetic risk to disease end points through the human blood plasma proteome.	Blood protein levels	997 European ancestry individuals	338 Arab, South Asian and Filipino ancestry individuals	rs550513-T	rs550513	intron_variant	0.0798193	1e-19	0.702	9.87281	0.0849229
rs3117582	6	31652743	31620520	T	G	0.961157	0.0176804	-2.15371	0.031263	0.927122	0.996442	181301	15050	41063	3031	3348	231	Landi MT	Am J Hum Genet	A genome-wide association study of lung cancer identifies a region of chromosome 5p15 associated with risk for adenocarcinoma.	Lung adenocarcinoma	5,739 European ancestry cases, 5,848 European ancestry controls	7,561 European ancestry cases, 13,818 European ancestry controls	rs3117582-C	rs3117582	intron_variant	0.1	5e-12	1.22	12.9963	0.0849784
rs9277341	6	33071848	33039625	T	C	0.971688	0.0129737	-2.1511	0.031468	0.94659	0.997451	181301	15050	76442	16794	6334	1308	Merkel PA	Arthritis Rheumatol	Identification of Functional and Expression Polymorphisms Associated With Risk for Antineutrophil Cytoplasmic Autoantibody-Associated Vasculitis.	Antineutrophil cytoplasmic antibody-associated vasculitis	1,015 European ancestry granulomatosis with polyangiitis cases, 206 European ancestry microscopic polyangiitis cases, 3,258 European ancestry controls.	541 European ancestry granulomatosis with polyangiitis cases, 30 European ancestry microscopic polyangiitis cases, 1,465 European ancestry controls.	rs9277341-T	rs9277341	intron_variant	0.7	6e-71	2.44	30.3446	0.0852774
rs3130683	6	31920590	31888367	C	T	1.03783	0.0179594	2.14549	0.031914	1.00322	1.07363	181301	15050	46022	131157	3717	10984	Nelson CP	Nat Genet	Association analyses based on false discovery rate implicate new loci for coronary artery disease.	Coronary artery disease (myocardial infarction, percutaneous transluminal coronary angioplasty, coronary artery bypass grafting, angina or chromic ischemic heart disease)	18,467 European and unknown ancestry cases, 45,264 European and unknown ancestry controls	57,347 European and unknown ancestry cases, 219,521 European and unknown ancestry controls	rs3130683-T	rs3130683	intron_variant	0.86	3e-08	1.08	85.0343	0.0862256
rs522162	6	31952140	31919917	T	C	0.956506	0.0198515	-2.14264	0.0321424	0.918378	0.996216	181301	15050	32325	1745	2595	137	Naj AC	Ann Hum Genet	Genetic factors in nonsmokers with age-related macular degeneration revealed through genome-wide gene-environment interaction analysis.	Age-related macular degeneration	1,207 European ancestry cases, 686 European ancestry controls	122 European ancestry cases, 86 European ancestry controls	rs522162-?	rs522162	3_prime_UTR_variant	0.93	2e-10	2.33	9.87722	0.0863224
rs3134792	6	31344549	31312326	T	G	0.962837	0.0170459	-2.13914	0.032424	0.930001	0.996833	181301	15050	44160	3642	3603	283	Stanescu HC	N Engl J Med	Risk HLA-DQA1 and PLA(2)R1 alleles in idiopathic membranous nephropathy.	Idiopathic membranous nephropathy	556 European ancestry cases, 2,338 European ancestry controls	NA	rs3134792-C	rs3134792	intron_variant	0.114	6e-72	3.93	14.1875	0.0865605
rs3130544	6	31090563	31058340	C	A	0.963756	0.0166748	-2.13368	0.0328686	0.931622	0.996999	181301	15050	46193	4048	3793	313	Gregersen PK	Ann Neurol	Risk for myasthenia gravis maps to a (151) Proƒ??Ala change in TNIP1 and to human leukocyte antigen-B*08.	Myasthenia gravis	400 European ancestry cases, 5,505 European ancestry controls	249 European ancestry cases, 3,415 European ancestry controls	rs3130544-A	rs3130544	intergenic_variant	0.13	2e-90	5.64	14.9721	0.0869708
rs3132645	6	30441472	30409249	T	C	0.962999	0.0170339	-2.13152	0.0330467	0.930185	0.99697	181301	15050	44216	3650	3637	271	Suhre K	Nat Commun	Connecting genetic risk to disease end points through the human blood plasma proteome.	Blood protein levels	997 European ancestry individuals	338 Arab, South Asian and Filipino ancestry individuals	rs3132645-C	rs3132645	intergenic_variant	0.0942829	4e-22	0.7147	14.2073	0.087185
rs4947296	6	31090401	31058178	T	C	1.05439	0.0262926	2.124	0.0336703	1.0041	1.1072	181301	15050	21207	677	1830	58	Chu X	Nat Genet	A genome-wide association study identifies two new risk loci for Graves' disease.	Graves' disease	1,468 Chinese ancestry cases, 1,490 Chinese ancestry controls	3,994 Chinese ancestry cases, 3,510 Chinese ancestry controls	rs4947296-C	rs4947296	intergenic_variant	0.14	4e-51	1.77	6.22197	0.0883106
rs387608	6	31973780	31941557	G	A	0.962159	0.0175302	-2.11723	0.0342402	0.928407	0.997139	181301	15050	41915	3151	3407	233	Suhre K	Nat Commun	Connecting genetic risk to disease end points through the human blood plasma proteome.	Blood protein levels	997 European ancestry individuals	338 Arab, South Asian and Filipino ancestry individuals	rs387608-A	rs387608	intron_variant	0.121486	3e-25	0.6703	13.2975	0.0895436
rs2857598	6	31595451	31563228	A	C	1.03706	0.0178992	2.10811	0.0350216	1.00256	1.07274	181301	15050	46265	130819	3724	10967	Jones AV	Hum Mol Genet	GWAS of self-reported mosquito bite size, itch intensity and attractiveness to mosquitoes implicates immune-related predisposition loci.	Itch intensity from mosquito bite	84,724 European ancestry individuals	NA	rs2857598-C	rs2857598	upstream_gene_variant	NR	9e-20	0.0496215	84.9149	0.0907931
rs1150754	6	32082981	32050758	C	T	0.966388	0.0158897	-2.07937	0.0375834	0.935741	0.998039	181301	15050	51064	5182	4150	417	Chung SA	PLoS Genet	Differential genetic associations for systemic lupus erythematosus based on anti-dsDNA autoantibody production.	Systemic lupus erythematosus	811 anti-dsDNA positive European ancestry cases, 906 anti-dsDNA negative European ancestry cases, 4,813 European ancestry controls	NA	rs1150754-A	rs1150754	intron_variant	0.13	6e-29	2.21	16.9409	0.0955024
rs9271588	6	32623176	32590953	T	C	1.02576	0.012544	2.07974	0.0375495	1.00147	1.05064	181301	15050	90861	46394	7486	3968	Astle WJ	Cell	The Allelic Landscape of Human Blood Cell Trait Variation and Links to Common Complex Disease.	Myeloid white cell count	169,219 European ancestry individuals	NA	rs9271588-C	rs9271588	upstream_gene_variant	0.5051	9e-68	0.0624716	50.6475	0.0955024
rs9275319	6	32698518	32666295	A	G	1.03914	0.0192194	2.07599	0.0378952	1.00215	1.0775	181301	15050	39123	2704	3313	237	Jiang DK	Nat Genet	Genetic variants in STAT4 and HLA-DQ genes confer risk of hepatitis B virus-related hepatocellular carcinoma.	Hepatocellular carcinoma in hepatitis B infection	1,161 Chinese ancestry cases, 1,353 Chinese ancestry controls	4,319 Chinese ancestry cases, 4,966 Chinese ancestry controls	rs9275319-A	rs9275319	intergenic_variant	0.88	3e-17	1.49	12.281	0.0960227
rs9267485	6	31538013	31505790	G	A	1.03027	0.0148116	2.07442	0.0380402	1.00165	1.05971	181301	15050	66605	104317	5411	8770	Jones AV	Hum Mol Genet	GWAS of self-reported mosquito bite size, itch intensity and attractiveness to mosquitoes implicates immune-related predisposition loci.	Mosquito bite size	84,724 European ancestry individuals	NA	rs9267485-G	rs9267485	intron_variant	NR	2e-17	0.0531442	75.9066	0.0961184
rs3094222	6	31113657	31081434	A	G	0.964854	0.0166534	-2.07292	0.0381796	0.93276	0.998052	181301	15050	46490	4127	3823	319	McKay JD	Nat Genet	Large-scale association analysis identifies new lung cancer susceptibility loci and heterogeneity in genetic susceptibility across histological subtypes.	Lung cancer	29,266 European ancestry cases, 56,450 European ancestry controls	NA	rs3094222-G	rs3094222	upstream_gene_variant	0.108346	9e-17	1.16429	15.0975	0.0961996
rs385492	6	29681770	29649547	T	C	0.975074	0.0119403	-2.06134	0.039271	0.95195	0.998759	181301	15050	89614	54017	7390	4440	Anney RJL	Mol Autism	Meta-analysis of GWAS of over 16,000 individuals with autism spectrum disorder highlights a novel locus at 10q24.32 and a significant overlap with schizophrenia.	Autism spectrum disorder or schizophrenia	schizophrenia cases and controls (see Ripke, 2014), up to 6,197 European ancestry ASD cases, up to 7,377 European ancestry controls, up to 1,190 ASD cases, up to 1,190 controls	NA	rs385492-T	rs385492	upstream_gene_variant	NA	4e-09	1.06	54.5082	0.0981229
rs9268925	6	32465192	32432969	A	C	1.03657	0.0180571	2.06194	0.0392132	1.00178	1.07257	181301	15050	45375	131986	3674	11044	Jones AV	Hum Mol Genet	GWAS of self-reported mosquito bite size, itch intensity and attractiveness to mosquitoes implicates immune-related predisposition loci.	Mosquito bite size	84,724 European ancestry individuals	NA	rs9268925-C	rs9268925	intron_variant	NR	1e-23	0.0788801	85.3131	0.0981229
rs3104376	6	32632226	32600003	T	C	1.03142	0.0155693	2.04956	0.040407	1.00135	1.06239	181301	15050	60646	112691	4918	9470	Jones AV	Hum Mol Genet	GWAS of self-reported mosquito bite size, itch intensity and attractiveness to mosquitoes implicates immune-related predisposition loci.	Itch intensity from mosquito bite	84,724 European ancestry individuals	NA	rs3104376-T	rs3104376	intron_variant	NR	2e-28	0.0514741	78.8821	0.100681
rs3749946	6	31481085	31448862	C	A	0.946768	0.0253061	-2.04651	0.040706	0.898446	0.997689	181301	15050	19650	638	1560	45	Juyal G	Gut	Genome-wide association scan in north Indians reveals three novel HLA-independent risk loci for ulcerative colitis.	Ulcerative colitis	603 North Indian ancestry cases, 622 North Indian ancestry controls	733 North Indian ancestry cases, 1,148 North Indian ancestry controls	rs3749946-A	rs3749946	downstream_gene_variant	0.07	2e-15	1.97	5.77107	0.101145
rs2239805	6	32443599	32411376	T	G	0.968044	0.0153927	-2.0425	0.0411023	0.938341	0.998689	181301	15050	54110	6162	4414	488	Suhre K	Nat Commun	Connecting genetic risk to disease end points through the human blood plasma proteome.	Blood protein levels	997 European ancestry individuals	338 Arab, South Asian and Filipino ancestry individuals	rs2239805-G	rs2239805	intron_variant	0.169007	1e-12	0.4079	18.3215	0.101847
rs3828840	6	32553130	32520907	T	C	1.02803	0.0139913	2.03152	0.0422019	1.00097	1.05583	181301	15050	73441	93314	6012	7838	Mero IL	PLoS One	Oligoclonal band status in Scandinavian multiple sclerosis patients is associated with specific genetic risk alleles.	Multiple sclerosis (OCB status)	1,367 European ancestry OCB positive cases, 161 European ancestry OCB negative cases, 428 European ancestry controls	NA	rs3828840-?	rs3828840	intron_variant	NR	5e-15	1.94	71.723	0.104284
rs3130559	6	31129524	31097301	C	T	0.969845	0.0146346	-2.02914	0.0424443	0.941582	0.998957	181301	15050	60244	8181	4886	649	Kim DK	Am J Respir Crit Care Med	Genome-wide association analysis of blood biomarkers in chronic obstructive pulmonary disease.	Chronic obstructive pulmonary disease-related biomarkers	Up to 1,951 European ancestry smokers	NA	rs3130559-T	rs3130559	intron_variant	0.2	8e-09	NA	21.1267	0.104595
rs3094013	6	31466589	31434366	G	A	0.96459	0.0172051	-2.02124	0.0432551	0.931451	0.998908	181301	15050	43432	3524	3553	272	Graff M	PLoS Genet	Genome-wide physical activity interactions in adiposity - A meta-analysis of 200,452 adults.	Waist-to-hip ratio adjusted for body mass index	2,518 African American women, 83,707 European ancestry women, 1,773 Filipino ancestry women, 1,030 Indian ancestry women, 1,457 African American men, 52,993 European ancestry men, 7,648 Indian ancestry men, 5,527 European ancestry individuals	6,244 African American women, 17,531 European ancestry women, 329 African American men, 19,956 European ancestry men	rs3094013-G	rs3094013	intron_variant	0.8715	5e-08	0.0494	13.9216	0.105722
rs1150753	6	32092090	32059867	A	G	0.963444	0.0178344	-2.01183	0.0442382	0.929116	0.99904	181301	15050	40591	2921	3320	219	Demirci FY	Arthritis Rheumatol	Identification of a New Susceptibility Locus for Systemic Lupus Erythematosus on Chromosome 12 in Individuals of European Ancestry.	Systemic lupus erythematosus	661 European ancestry cases, 487 European ancestry controls	4,467 European ancestry cases, 9,114 European ancestry controls	rs1150753-?	rs1150753	intron_variant	NR	6e-09	NA	12.8055	0.107831
rs3131057	6	30794316	30762093	T	C	0.975315	0.0121377	-2.0084	0.0446008	0.951814	0.999397	181301	15050	87410	64716	7244	5299	Astle WJ	Cell	The Allelic Landscape of Human Blood Cell Trait Variation and Links to Common Complex Disease.	Mean platelet volume	164,454 European ancestry individuals	NA	rs3131057-C	rs3131057	downstream_gene_variant	0.6028	8e-17	0.0307304	59.8017	0.10842
rs10484554	6	31306778	31274555	C	T	0.962677	0.0184042	-1.98961	0.0466337	0.927273	0.999433	181301	15050	37737	2538	3081	188	Strange A	Nat Genet	A genome-wide association study identifies new psoriasis susceptibility loci and an interaction between HLA-C and ERAP1.	Psoriasis	2,178 European ancestry cases, 5,175 European ancestry controls	3,174 European ancestry cases, 5,464 European ancestry controls	rs10484554-?	rs10484554	intron_variant	NR	4e-214	4.66	11.8072	0.111846
rs3129887	6	32442914	32410691	G	A	0.969058	0.0152864	-1.99248	0.0463181	0.939556	0.999487	181301	15050	54965	6415	4476	513	Kawashima M	Hum Mol Genet	Genome-wide association studies identify PRKCB as a novel genetic susceptibility locus for primary biliary cholangitis in the Japanese population.	Primary biliary cholangitis	1,381 Japanese ancestry cases, 1,505 Japanese ancestry controls	512 Japanese ancestry cases, 6,512 Japanese ancestry controls	rs3129887-?	rs3129887	intron_variant	NR	2e-29	3.13	18.6968	0.111846
rs1265112	6	31150242	31118019	T	C	0.974201	0.0128418	-1.98288	0.0473808	0.949354	0.999698	181301	15050	78857	18244	6553	1449	Chantarangsu S	Clin Infect Dis	Genome-wide association study identifies variations in 6p21.3 associated with nevirapine-induced rash.	Nevirapine-induced rash	72 Thai ancestry nevirapine-induced rash HIV cases, 77 Thai ancestry nevirapine-tolerant rash HIV cases	88 Thai ancestry nevirapine-induced rash HIV cases, 145 Thai ancestry nevirapine-tolerant HIV cases	rs1265112-G	rs1265112	intron_variant	0.06	1e-08	4.36	31.8104	0.113033
rs145269503	6	31737349	31705126	G	A	1.08495	0.0446057	1.98328	0.0473363	1.00096	1.176	181301	15050	7776	89	671	9	Astle WJ	Cell	The Allelic Landscape of Human Blood Cell Trait Variation and Links to Common Complex Disease.	Mean platelet volume	164,454 European ancestry individuals	NA	rs145269503-A	rs145269503	intron_variant	0.0221	3e-36	0.1547	2.19359	0.113033
rs3132461	6	31512891	31480668	G	A	1.03082	0.0157995	1.98029	0.0476715	1.00031	1.06225	181301	15050	58816	115000	4776	9653	Leo PJ	PLoS Genet	Defining the genetic susceptibility to cervical neoplasia-A genome-wide association study.	Cervical cancer	2,866 European ancestry cases, 6,481 European ancestry controls	NA	rs3132461-G	rs3132461	upstream_gene_variant	NR	2e-13	1.358	79.651	0.113425
rs3819306	6	31354356	31322133	A	G	1.02528	0.0129957	1.96973	0.0488691	1.00012	1.05107	181301	15050	83769	24677	7090	2041	Astle WJ	Cell	The Allelic Landscape of Human Blood Cell Trait Variation and Links to Common Complex Disease.	White blood cell count (basophil)	171,846 European ancestry individuals	NA	rs3819306-G	rs3819306	intron_variant	0.3663	8e-23	0.0359263	36.7133	0.115967
rs2523722	6	30197496	30165273	C	T	0.971539	0.0142764	-1.96492	0.0494238	0.943957	0.999927	181301	15050	63471	9330	5228	730	Irish Schizophrenia Genomics Consortium and the Wellcome Trust Case Control Consortium 2	Biol Psychiatry	Genome-wide association study implicates HLA-C*01:02 as a risk factor at the major histocompatibility complex locus in schizophrenia.	Schizophrenia	1,606 European ancestry cases, 1,794 European ancestry controls	13,195 European ancestry cases, 31,021 European ancestry controls	rs2523722-G	rs2523722	intron_variant	0.737	1e-16	1.25	22.6505	0.116351
rs3130682	6	31917046	31884823	T	C	1.03446	0.0178525	1.96319	0.0496238	1.00006	1.07005	181301	15050	46073	131088	3729	10969	Jones AV	Hum Mol Genet	GWAS of self-reported mosquito bite size, itch intensity and attractiveness to mosquitoes implicates immune-related predisposition loci.	Mosquito bite size	84,724 European ancestry individuals	NA	rs3130682-T	rs3130682	intron_variant	NR	1e-16	0.0630215	85.0103	0.116351
rs41291794	6	32457985	32425762	A	T	1.04737	0.0246579	1.96598	0.0493012	1.00014	1.09683	181301	15050	24773	1018	2123	79	Ombrello MJ	Ann Rheum Dis	Genetic architecture distinguishes systemic juvenile idiopathic arthritis from other forms of juvenile idiopathic arthritis: clinical and therapeutic implications.	Systemic juvenile idiopathic arthritis	178 European ancestry cases, 434 European ancestry controls, 81 Hispanic/Latin American cases, 177 Hispanic/Latin American controls, 511 cases, 6,336 controls	NA	rs41291794-?	rs41291794	downstream_gene_variant	NA	4e-15	2.1	7.39351	0.116351
