# Supplementary material for: Sarcopenia and Variation in the Human Leukocyte Antigen Complex
Source: J Gerontol A Biol Sci Med Sci. 2019 Feb 17;75(2):301–8. doi: 10.1093/gerona/glz042 (PMC7176057; doi:10.1093/gerona/glz042)
Supplement: glz042_suppl_Supplementary_Table_8 [file glz042_suppl_supplementary_table_8.xlsx]

## Sheet: S.Table 8
Supplementary Table 8: Linkage disequilibrium between SNPs in the dataset (R2)
	rs41268896_g_a	rs2857009_g_c	rs2280774_g_a	rs2293751_g_a	rs707939_c_a	rs2844479_a_c	rs805297_c_a	rs9268645_c_g	rs2072633_a_g	rs592229_g_t
rs41268896_g_a	1
rs2857009_g_c	0.980694	1
rs2280774_g_a	0.808381	0.824827	1
rs2293751_g_a	0.440763	0.442358	0.524031	1
rs707939_c_a	0.469088	0.471282	0.569572	0.357484	1
rs2844479_a_c	0.256948	0.260304	0.3281	0.343982	0.607464	1
rs805297_c_a	0.332352	0.336516	0.421071	0.269776	0.800488	0.776161	1
rs9268645_c_g	0.220712	0.217249	0.186883	0.107453	0.163863	0.103555	0.118198	1
rs2072633_a_g	0.334547	0.337096	0.389626	0.439967	0.271128	0.155472	0.206934	0.221276	1
rs592229_g_t	0.327184	0.335936	0.402463	0.607153	0.254016	0.207025	0.192458	0.163054	0.666019	1
Note: Calculated Pearson correlation from available dataset
