# Supplementary material for: Sarcopenia and Variation in the Human Leukocyte Antigen Complex
Source: J Gerontol A Biol Sci Med Sci. 2019 Feb 17;75(2):301–8. doi: 10.1093/gerona/glz042 (PMC7176057; doi:10.1093/gerona/glz042)
Supplement: glz042_suppl_Supplementary_Table_9 [file glz042_suppl_supplementary_table_9.xlsx]

## Sheet: S.Table 9
Supplementary Table 9: Lead Non-coding SNPs in the HLA region associated with EWGSOP sarcopenia (p < 1.0*10-5) with GTEx data, adjusted for LD
						Data from GTEx
RS id	Chr	BP (b37)	BP (b38)	Reference Allele	Effect Allele	P-value nominal	Slope	Slope se	Ensembl Id	HGNC symbol	Approved HGNC name	Tissue type
rs41268896	6	32070069	32102292	G	A	4.80894e-26	0.312715	0.0276851	ENSG00000213676.6	ATF6B	activating transcription factor 6 beta	Muscle_Skeletal
rs41268896	6	32070069	32102292	G	A	4.99501e-23	0.472229	0.0431177	ENSG00000213676.6	ATF6B	activating transcription factor 6 beta	Cells_Transformed_fibroblasts
rs41268896	6	32070069	32102292	G	A	6.95373e-23	0.457496	0.0411941	ENSG00000213676.6	ATF6B	activating transcription factor 6 beta	Heart_Atrial_Appendage
rs41268896	6	32070069	32102292	G	A	5.20087e-22	0.607037	0.0583491	ENSG00000204338.4	CYP21A1P	cytochrome P450 family 21 subfamily A member 1, pseudogene	Adipose_Subcutaneous
rs41268896	6	32070069	32102292	G	A	3.7823e-21	0.372548	0.0364866	ENSG00000213676.6	ATF6B	activating transcription factor 6 beta	Nerve_Tibial
rs41268896	6	32070069	32102292	G	A	9.15875e-21	0.486775	0.0469493	ENSG00000213676.6	ATF6B	activating transcription factor 6 beta	Heart_Left_Ventricle
rs41268896	6	32070069	32102292	G	A	2.65856e-20	0.619933	0.0622879	ENSG00000204338.4	CYP21A1P	cytochrome P450 family 21 subfamily A member 1, pseudogene	Nerve_Tibial
rs41268896	6	32070069	32102292	G	A	5.90209e-20	0.313418	0.0320126	ENSG00000213676.6	ATF6B	activating transcription factor 6 beta	Adipose_Subcutaneous
rs41268896	6	32070069	32102292	G	A	6.21478e-20	0.508225	0.0515004	ENSG00000204338.4	CYP21A1P	cytochrome P450 family 21 subfamily A member 1, pseudogene	Esophagus_Muscularis
rs41268896	6	32070069	32102292	G	A	9.68323e-20	0.662836	0.0621512	ENSG00000204338.4	CYP21A1P	cytochrome P450 family 21 subfamily A member 1, pseudogene	Adrenal_Gland
rs41268896	6	32070069	32102292	G	A	1.2612e-19	0.53248	0.0549851	ENSG00000204338.4	CYP21A1P	cytochrome P450 family 21 subfamily A member 1, pseudogene	Artery_Tibial
rs41268896	6	32070069	32102292	G	A	9.29628e-17	0.674287	0.0736646	ENSG00000204338.4	CYP21A1P	cytochrome P450 family 21 subfamily A member 1, pseudogene	Testis
rs41268896	6	32070069	32102292	G	A	1.31952e-16	0.503599	0.0575674	ENSG00000204338.4	CYP21A1P	cytochrome P450 family 21 subfamily A member 1, pseudogene	Lung
rs41268896	6	32070069	32102292	G	A	1.51315e-16	0.239929	0.0276267	ENSG00000213676.6	ATF6B	activating transcription factor 6 beta	Skin_Sun_Exposed_Lower_leg
rs41268896	6	32070069	32102292	G	A	2.17043e-15	0.419551	0.0503728	ENSG00000204338.4	CYP21A1P	cytochrome P450 family 21 subfamily A member 1, pseudogene	Thyroid
rs41268896	6	32070069	32102292	G	A	4.86912e-15	0.262225	0.0318508	ENSG00000213676.6	ATF6B	activating transcription factor 6 beta	Lung
rs41268896	6	32070069	32102292	G	A	5.52661e-14	0.57279	0.0711393	ENSG00000204338.4	CYP21A1P	cytochrome P450 family 21 subfamily A member 1, pseudogene	Artery_Aorta
rs41268896	6	32070069	32102292	G	A	8.70601e-13	0.890913	0.110992	ENSG00000204338.4	CYP21A1P	cytochrome P450 family 21 subfamily A member 1, pseudogene	Brain_Cerebellum
rs41268896	6	32070069	32102292	G	A	9.84962e-13	0.546428	0.0707005	ENSG00000204338.4	CYP21A1P	cytochrome P450 family 21 subfamily A member 1, pseudogene	Colon_Sigmoid
rs41268896	6	32070069	32102292	G	A	1.15133e-12	0.467145	0.0629068	ENSG00000204338.4	CYP21A1P	cytochrome P450 family 21 subfamily A member 1, pseudogene	Whole_Blood
rs41268896	6	32070069	32102292	G	A	2.63927e-12	0.311496	0.0417746	ENSG00000213676.6	ATF6B	activating transcription factor 6 beta	Stomach
rs41268896	6	32070069	32102292	G	A	4.58387e-12	0.407854	0.0555424	ENSG00000204338.4	CYP21A1P	cytochrome P450 family 21 subfamily A member 1, pseudogene	Colon_Transverse
rs41268896	6	32070069	32102292	G	A	4.64715e-12	0.419207	0.0566137	ENSG00000213676.6	ATF6B	activating transcription factor 6 beta	Pancreas
rs41268896	6	32070069	32102292	G	A	8.73882e-12	0.31288	0.0437624	ENSG00000213676.6	ATF6B	activating transcription factor 6 beta	Adipose_Visceral_Omentum
rs41268896	6	32070069	32102292	G	A	1.43117e-11	0.734929	0.098568	ENSG00000204338.4	CYP21A1P	cytochrome P450 family 21 subfamily A member 1, pseudogene	Brain_Caudate_basal_ganglia
rs41268896	6	32070069	32102292	G	A	1.60474e-11	0.432601	0.0620668	ENSG00000204338.4	CYP21A1P	cytochrome P450 family 21 subfamily A member 1, pseudogene	Skin_Sun_Exposed_Lower_leg
rs41268896	6	32070069	32102292	G	A	1.68826e-11	0.263589	0.0375702	ENSG00000213676.6	ATF6B	activating transcription factor 6 beta	Esophagus_Muscularis
rs41268896	6	32070069	32102292	G	A	2.53982e-11	0.38031	0.0539753	ENSG00000204338.4	CYP21A1P	cytochrome P450 family 21 subfamily A member 1, pseudogene	Heart_Atrial_Appendage
rs41268896	6	32070069	32102292	G	A	3.04762e-11	0.474659	0.0686846	ENSG00000204338.4	CYP21A1P	cytochrome P450 family 21 subfamily A member 1, pseudogene	Esophagus_Mucosa
rs41268896	6	32070069	32102292	G	A	9.47535e-11	0.243202	0.0363103	ENSG00000213676.6	ATF6B	activating transcription factor 6 beta	Artery_Tibial
rs41268896	6	32070069	32102292	G	A	9.60023e-11	0.369851	0.0543716	ENSG00000204338.4	CYP21A1P	cytochrome P450 family 21 subfamily A member 1, pseudogene	Heart_Left_Ventricle
rs41268896	6	32070069	32102292	G	A	2.31927e-10	0.272332	0.0415931	ENSG00000204463.8	BAG6	BCL2 associated athanogene 6	Artery_Tibial
rs41268896	6	32070069	32102292	G	A	2.38469e-10	0.420696	0.0615255	ENSG00000213676.6	ATF6B	activating transcription factor 6 beta	Adrenal_Gland
rs41268896	6	32070069	32102292	G	A	2.82959e-10	0.792004	0.114487	ENSG00000204338.4	CYP21A1P	cytochrome P450 family 21 subfamily A member 1, pseudogene	Brain_Cortex
rs41268896	6	32070069	32102292	G	A	3.07148e-10	0.249603	0.0382347	ENSG00000213676.6	ATF6B	activating transcription factor 6 beta	Skin_Not_Sun_Exposed_Suprapubic
rs41268896	6	32070069	32102292	G	A	7.91252e-10	0.295707	0.0457818	ENSG00000213676.6	ATF6B	activating transcription factor 6 beta	Breast_Mammary_Tissue
rs41268896	6	32070069	32102292	G	A	1.23252e-09	0.393861	0.0624812	ENSG00000204338.4	CYP21A1P	cytochrome P450 family 21 subfamily A member 1, pseudogene	Adipose_Visceral_Omentum
rs41268896	6	32070069	32102292	G	A	2.5716e-09	0.470469	0.0749182	ENSG00000204338.4	CYP21A1P	cytochrome P450 family 21 subfamily A member 1, pseudogene	Esophagus_Gastroesophageal_Junction
rs41268896	6	32070069	32102292	G	A	4.1888e-09	0.433006	0.0715254	ENSG00000237541.3	HLA-DQA2	major histocompatibility complex, class II, DQ alpha 2	Whole_Blood
rs41268896	6	32070069	32102292	G	A	5.57225e-09	0.476511	0.079232	ENSG00000204338.4	CYP21A1P	cytochrome P450 family 21 subfamily A member 1, pseudogene	Skin_Not_Sun_Exposed_Suprapubic
rs41268896	6	32070069	32102292	G	A	5.8214e-09	0.33011	0.0537458	ENSG00000213676.6	ATF6B	activating transcription factor 6 beta	Colon_Sigmoid
rs41268896	6	32070069	32102292	G	A	6.42071e-09	0.774484	0.120311	ENSG00000204338.4	CYP21A1P	cytochrome P450 family 21 subfamily A member 1, pseudogene	Brain_Anterior_cingulate_cortex_BA24
rs41268896	6	32070069	32102292	G	A	7.14526e-09	0.230841	0.0386761	ENSG00000204463.8	BAG6	BCL2 associated athanogene 6	Esophagus_Muscularis
rs41268896	6	32070069	32102292	G	A	8.0877e-09	0.469563	0.077963	ENSG00000204338.4	CYP21A1P	cytochrome P450 family 21 subfamily A member 1, pseudogene	Stomach
rs41268896	6	32070069	32102292	G	A	9.25003e-09	0.569544	0.0922087	ENSG00000204338.4	CYP21A1P	cytochrome P450 family 21 subfamily A member 1, pseudogene	Pituitary
rs41268896	6	32070069	32102292	G	A	9.92182e-09	0.248562	0.0421074	ENSG00000213676.6	ATF6B	activating transcription factor 6 beta	Esophagus_Mucosa
rs41268896	6	32070069	32102292	G	A	1.57655e-08	0.741798	0.120852	ENSG00000204338.4	CYP21A1P	cytochrome P450 family 21 subfamily A member 1, pseudogene	Brain_Cerebellar_Hemisphere
rs41268896	6	32070069	32102292	G	A	2.95217e-08	0.267497	0.0460866	ENSG00000213676.6	ATF6B	activating transcription factor 6 beta	Esophagus_Gastroesophageal_Junction
rs2844479	6	31572956	31605179	A	C	5.99954e-22	0.371984	0.0358443	ENSG00000204463.8	BAG6	BCL2 associated athanogene 6	Artery_Tibial
rs2844479	6	31572956	31605179	A	C	3.33592e-12	0.199852	0.0278692	ENSG00000213676.6	ATF6B	activating transcription factor 6 beta	Muscle_Skeletal
rs2844479	6	31572956	31605179	A	C	4.0408e-11	0.244939	0.0356448	ENSG00000204463.8	BAG6	BCL2 associated athanogene 6	Esophagus_Muscularis
rs2844479	6	31572956	31605179	A	C	5.22649e-11	0.334695	0.0478248	ENSG00000204463.8	BAG6	BCL2 associated athanogene 6	Esophagus_Gastroesophageal_Junction
rs2844479	6	31572956	31605179	A	C	1.53675e-10	-0.220531	0.0328173	ENSG00000204435.9	CSNK2B	casein kinase 2 beta	Heart_Left_Ventricle
rs2844479	6	31572956	31605179	A	C	9.94391e-09	0.317465	0.053981	ENSG00000204428.8	LY6G5C	lymphocyte antigen 6 family member G5C	Thyroid
rs2844479	6	31572956	31605179	A	C	1.71988e-08	0.121003	0.0209566	ENSG00000204463.8	BAG6	BCL2 associated athanogene 6	Skin_Sun_Exposed_Lower_leg
rs2844479	6	31572956	31605179	A	C	2.59684e-08	0.165162	0.0289884	ENSG00000213676.6	ATF6B	activating transcription factor 6 beta	Skin_Sun_Exposed_Lower_leg
rs9268645	6	32408527	32440750	C	G	7.53266e-19	0.544154	0.0585113	ENSG00000237541.3	HLA-DQA2	major histocompatibility complex, class II, DQ alpha 2	Muscle_Skeletal
rs9268645	6	32408527	32440750	C	G	1.18628e-18	0.643594	0.0681703	ENSG00000237541.3	HLA-DQA2	major histocompatibility complex, class II, DQ alpha 2	Nerve_Tibial
rs9268645	6	32408527	32440750	C	G	3.12598e-18	0.560658	0.0603418	ENSG00000237541.3	HLA-DQA2	major histocompatibility complex, class II, DQ alpha 2	Whole_Blood
rs9268645	6	32408527	32440750	C	G	3.01848e-17	0.531244	0.0593891	ENSG00000237541.3	HLA-DQA2	major histocompatibility complex, class II, DQ alpha 2	Artery_Tibial
rs9268645	6	32408527	32440750	C	G	9.25372e-17	0.589214	0.0669982	ENSG00000237541.3	HLA-DQA2	major histocompatibility complex, class II, DQ alpha 2	Adipose_Subcutaneous
rs9268645	6	32408527	32440750	C	G	2.4959e-15	0.462472	0.055779	ENSG00000237541.3	HLA-DQA2	major histocompatibility complex, class II, DQ alpha 2	Skin_Sun_Exposed_Lower_leg
rs9268645	6	32408527	32440750	C	G	2.32817e-14	0.445302	0.0555147	ENSG00000232629.4	HLA-DQB2	major histocompatibility complex, class II, DQ beta 2	Whole_Blood
rs9268645	6	32408527	32440750	C	G	4.44333e-14	0.678194	0.0833931	ENSG00000237541.3	HLA-DQA2	major histocompatibility complex, class II, DQ alpha 2	Breast_Mammary_Tissue
rs9268645	6	32408527	32440750	C	G	7.15822e-14	0.516738	0.0659446	ENSG00000237541.3	HLA-DQA2	major histocompatibility complex, class II, DQ alpha 2	Lung
rs9268645	6	32408527	32440750	C	G	1.00563e-13	0.557371	0.0712137	ENSG00000237541.3	HLA-DQA2	major histocompatibility complex, class II, DQ alpha 2	Esophagus_Muscularis
rs9268645	6	32408527	32440750	C	G	1.59807e-13	0.516166	0.0666795	ENSG00000232629.4	HLA-DQB2	major histocompatibility complex, class II, DQ beta 2	Nerve_Tibial
rs9268645	6	32408527	32440750	C	G	2.83297e-13	0.679269	0.0859357	ENSG00000237541.3	HLA-DQA2	major histocompatibility complex, class II, DQ alpha 2	Esophagus_Gastroesophageal_Junction
rs9268645	6	32408527	32440750	C	G	3.00803e-13	0.486311	0.0639684	ENSG00000237541.3	HLA-DQA2	major histocompatibility complex, class II, DQ alpha 2	Thyroid
rs9268645	6	32408527	32440750	C	G	3.15999e-13	0.636651	0.0818459	ENSG00000237541.3	HLA-DQA2	major histocompatibility complex, class II, DQ alpha 2	Heart_Atrial_Appendage
rs9268645	6	32408527	32440750	C	G	8.80198e-13	0.453082	0.0605684	ENSG00000237541.3	HLA-DQA2	major histocompatibility complex, class II, DQ alpha 2	Esophagus_Mucosa
rs9268645	6	32408527	32440750	C	G	1.9482e-12	0.591233	0.0799685	ENSG00000237541.3	HLA-DQA2	major histocompatibility complex, class II, DQ alpha 2	Adipose_Visceral_Omentum
rs9268645	6	32408527	32440750	C	G	2.34902e-12	-0.331675	0.0453491	ENSG00000179344.12	HLA-DQB1	major histocompatibility complex, class II, DQ beta 1	Whole_Blood
rs9268645	6	32408527	32440750	C	G	2.39162e-12	0.412195	0.0570747	ENSG00000229391.3	HLA-DRB6	major histocompatibility complex, class II, DR beta 6 (pseudogene)	Muscle_Skeletal
rs9268645	6	32408527	32440750	C	G	4.00954e-12	0.449966	0.0624805	ENSG00000196301.3	HLA-DRB9	major histocompatibility complex, class II, DR beta 9 (pseudogene)	Thyroid
rs9268645	6	32408527	32440750	C	G	9.37647e-12	0.536585	0.0745172	ENSG00000237541.3	HLA-DQA2	major histocompatibility complex, class II, DQ alpha 2	Heart_Left_Ventricle
rs9268645	6	32408527	32440750	C	G	1.36774e-11	0.41148	0.0586217	ENSG00000196301.3	HLA-DRB9	major histocompatibility complex, class II, DR beta 9 (pseudogene)	Lung
rs9268645	6	32408527	32440750	C	G	1.43044e-11	0.507504	0.0707933	ENSG00000237541.3	HLA-DQA2	major histocompatibility complex, class II, DQ alpha 2	Stomach
rs9268645	6	32408527	32440750	C	G	2.02196e-11	0.523519	0.0738303	ENSG00000237541.3	HLA-DQA2	major histocompatibility complex, class II, DQ alpha 2	Colon_Transverse
rs9268645	6	32408527	32440750	C	G	2.1508e-11	0.667021	0.0928226	ENSG00000237541.3	HLA-DQA2	major histocompatibility complex, class II, DQ alpha 2	Colon_Sigmoid
rs9268645	6	32408527	32440750	C	G	2.38359e-11	-0.25339	0.0366899	ENSG00000196126.6	HLA-DRB1	major histocompatibility complex, class II, DR beta 1	Skin_Sun_Exposed_Lower_leg
rs9268645	6	32408527	32440750	C	G	7.1706e-11	0.773973	0.10543	ENSG00000232629.4	HLA-DQB2	major histocompatibility complex, class II, DQ beta 2	Cells_EBV-transformed_lymphocytes
rs9268645	6	32408527	32440750	C	G	7.4861e-11	0.480772	0.0702313	ENSG00000229391.3	HLA-DRB6	major histocompatibility complex, class II, DR beta 6 (pseudogene)	Heart_Left_Ventricle
rs9268645	6	32408527	32440750	C	G	9.39965e-11	0.367916	0.0549191	ENSG00000232629.4	HLA-DQB2	major histocompatibility complex, class II, DQ beta 2	Artery_Tibial
rs9268645	6	32408527	32440750	C	G	1.02452e-10	0.413957	0.0616411	ENSG00000237541.3	HLA-DQA2	major histocompatibility complex, class II, DQ alpha 2	Skin_Not_Sun_Exposed_Suprapubic
rs9268645	6	32408527	32440750	C	G	1.24812e-10	-0.32063	0.0481757	ENSG00000196735.7	HLA-DQA1	major histocompatibility complex, class II, DQ alpha 1	Lung
rs9268645	6	32408527	32440750	C	G	1.69658e-10	0.467822	0.0703366	ENSG00000196301.3	HLA-DRB9	major histocompatibility complex, class II, DR beta 9 (pseudogene)	Adipose_Visceral_Omentum
rs9268645	6	32408527	32440750	C	G	1.7861e-10	-0.293258	0.0442909	ENSG00000196126.6	HLA-DRB1	major histocompatibility complex, class II, DR beta 1	Skin_Not_Sun_Exposed_Suprapubic
rs9268645	6	32408527	32440750	C	G	2.45032e-10	0.564868	0.0844026	ENSG00000237541.3	HLA-DQA2	major histocompatibility complex, class II, DQ alpha 2	Testis
rs9268645	6	32408527	32440750	C	G	4.00731e-10	0.393516	0.0610329	ENSG00000229391.3	HLA-DRB6	major histocompatibility complex, class II, DR beta 6 (pseudogene)	Thyroid
rs9268645	6	32408527	32440750	C	G	4.02269e-10	0.529974	0.0807739	ENSG00000229391.3	HLA-DRB6	major histocompatibility complex, class II, DR beta 6 (pseudogene)	Heart_Atrial_Appendage
rs9268645	6	32408527	32440750	C	G	6.83056e-10	-0.338518	0.0529815	ENSG00000196735.7	HLA-DQA1	major histocompatibility complex, class II, DQ alpha 1	Skin_Not_Sun_Exposed_Suprapubic
rs9268645	6	32408527	32440750	C	G	6.84385e-10	-0.351174	0.055613	ENSG00000179344.12	HLA-DQB1	major histocompatibility complex, class II, DQ beta 1	Muscle_Skeletal
rs9268645	6	32408527	32440750	C	G	8.09463e-10	0.463713	0.0729156	ENSG00000229391.3	HLA-DRB6	major histocompatibility complex, class II, DR beta 6 (pseudogene)	Skin_Not_Sun_Exposed_Suprapubic
rs9268645	6	32408527	32440750	C	G	8.14166e-10	0.394625	0.0622892	ENSG00000232629.4	HLA-DQB2	major histocompatibility complex, class II, DQ beta 2	Lung
rs9268645	6	32408527	32440750	C	G	9.62822e-10	0.391956	0.0621543	ENSG00000229391.3	HLA-DRB6	major histocompatibility complex, class II, DR beta 6 (pseudogene)	Lung
rs9268645	6	32408527	32440750	C	G	1.58955e-09	-0.306274	0.0493868	ENSG00000196735.7	HLA-DQA1	major histocompatibility complex, class II, DQ alpha 1	Skin_Sun_Exposed_Lower_leg
rs9268645	6	32408527	32440750	C	G	1.69809e-09	0.415608	0.0668107	ENSG00000229391.3	HLA-DRB6	major histocompatibility complex, class II, DR beta 6 (pseudogene)	Nerve_Tibial
rs9268645	6	32408527	32440750	C	G	1.73246e-09	0.376299	0.0605061	ENSG00000229391.3	HLA-DRB6	major histocompatibility complex, class II, DR beta 6 (pseudogene)	Esophagus_Mucosa
rs9268645	6	32408527	32440750	C	G	3.32106e-09	0.448456	0.0726652	ENSG00000237541.3	HLA-DQA2	major histocompatibility complex, class II, DQ alpha 2	Artery_Aorta
rs9268645	6	32408527	32440750	C	G	3.78858e-09	0.41187	0.0679342	ENSG00000229391.3	HLA-DRB6	major histocompatibility complex, class II, DR beta 6 (pseudogene)	Adipose_Subcutaneous
rs9268645	6	32408527	32440750	C	G	3.93006e-09	-0.345995	0.0571307	ENSG00000179344.12	HLA-DQB1	major histocompatibility complex, class II, DQ beta 1	Adipose_Subcutaneous
rs9268645	6	32408527	32440750	C	G	4.1986e-09	-0.411343	0.0678148	ENSG00000179344.12	HLA-DQB1	major histocompatibility complex, class II, DQ beta 1	Skin_Not_Sun_Exposed_Suprapubic
rs9268645	6	32408527	32440750	C	G	4.53498e-09	0.305857	0.0507322	ENSG00000229391.3	HLA-DRB6	major histocompatibility complex, class II, DR beta 6 (pseudogene)	Artery_Tibial
rs9268645	6	32408527	32440750	C	G	5.36516e-09	0.687087	0.107039	ENSG00000237541.3	HLA-DQA2	major histocompatibility complex, class II, DQ alpha 2	Cells_EBV-transformed_lymphocytes
rs9268645	6	32408527	32440750	C	G	7.23624e-09	-0.266683	0.044737	ENSG00000196735.7	HLA-DQA1	major histocompatibility complex, class II, DQ alpha 1	Esophagus_Mucosa
rs9268645	6	32408527	32440750	C	G	7.96892e-09	0.389745	0.0657434	ENSG00000196301.3	HLA-DRB9	major histocompatibility complex, class II, DR beta 9 (pseudogene)	Adipose_Subcutaneous
rs9268645	6	32408527	32440750	C	G	1.01826e-08	0.629851	0.101975	ENSG00000237541.3	HLA-DQA2	major histocompatibility complex, class II, DQ alpha 2	Artery_Coronary
rs9268645	6	32408527	32440750	C	G	1.06553e-08	0.413304	0.0692298	ENSG00000232629.4	HLA-DQB2	major histocompatibility complex, class II, DQ beta 2	Stomach
rs9268645	6	32408527	32440750	C	G	1.1368e-08	0.422375	0.0717986	ENSG00000229391.3	HLA-DRB6	major histocompatibility complex, class II, DR beta 6 (pseudogene)	Esophagus_Muscularis
rs9268645	6	32408527	32440750	C	G	1.47539e-08	0.717852	0.111166	ENSG00000237541.3	HLA-DQA2	major histocompatibility complex, class II, DQ alpha 2	Brain_Amygdala
rs9268645	6	32408527	32440750	C	G	1.55606e-08	-0.36691	0.063343	ENSG00000179344.12	HLA-DQB1	major histocompatibility complex, class II, DQ beta 1	Skin_Sun_Exposed_Lower_leg
rs9268645	6	32408527	32440750	C	G	2.29025e-08	0.659352	0.108105	ENSG00000196301.3	HLA-DRB9	major histocompatibility complex, class II, DR beta 9 (pseudogene)	Cells_EBV-transformed_lymphocytes
rs9268645	6	32408527	32440750	C	G	2.64325e-08	0.611276	0.10263	ENSG00000237541.3	HLA-DQA2	major histocompatibility complex, class II, DQ alpha 2	Pituitary
rs9268645	6	32408527	32440750	C	G	3.08912e-08	0.627035	0.105611	ENSG00000237541.3	HLA-DQA2	major histocompatibility complex, class II, DQ alpha 2	Liver
rs9268645	6	32408527	32440750	C	G	3.17329e-08	0.441013	0.0765794	ENSG00000229391.3	HLA-DRB6	major histocompatibility complex, class II, DR beta 6 (pseudogene)	Breast_Mammary_Tissue
rs2072633	6	31919578	31951801	A	G	2.1612e-10	0.396924	0.0604928	ENSG00000204338.4	CYP21A1P	cytochrome P450 family 21 subfamily A member 1, pseudogene	Adipose_Subcutaneous
rs2072633	6	31919578	31951801	A	G	3.76125e-09	0.173164	0.0287607	ENSG00000213676.6	ATF6B	activating transcription factor 6 beta	Muscle_Skeletal
rs2072633	6	31919578	31951801	A	G	4.45409e-09	0.405292	0.0670705	ENSG00000237541.3	HLA-DQA2	major histocompatibility complex, class II, DQ alpha 2	Whole_Blood
rs2072633	6	31919578	31951801	A	G	1.54942e-08	0.274673	0.0466844	ENSG00000213676.6	ATF6B	activating transcription factor 6 beta	Heart_Atrial_Appendage
rs2072633	6	31919578	31951801	A	G	2.20852e-08	0.324846	0.0566064	ENSG00000204338.4	CYP21A1P	cytochrome P450 family 21 subfamily A member 1, pseudogene	Artery_Tibial
rs2072633	6	31919578	31951801	A	G	2.32952e-08	0.402679	0.0702746	ENSG00000237541.3	HLA-DQA2	major histocompatibility complex, class II, DQ alpha 2	Adipose_Subcutaneous
rs2072633	6	31919578	31951801	A	G	2.84923e-08	0.369102	0.064912	ENSG00000204540.6	PSORS1C1	psoriasis susceptibility 1 candidate 1	Thyroid
