# Supplementary material for: Sarcopenia and Variation in the Human Leukocyte Antigen Complex
Source: J Gerontol A Biol Sci Med Sci. 2019 Feb 17;75(2):301–8. doi: 10.1093/gerona/glz042 (PMC7176057; doi:10.1093/gerona/glz042)
Supplement: glz042_suppl_Supplementary_Table_10 [file glz042_suppl_supplementary_table_10.xlsx]

## Sheet: S.Table 10a EWGSOP Sarcopenia
Table 10: Selected Autoimmune conditions and their association with the EWGSOP definition of sarcopenia (Low grip strength and Lean muscle mass).
Description	ICD-10 code(s)	Self-report code(s)	Total N	Affected N	Odds Ratio	P	95% CI lower	95% CI upper
Rheumatoid Arthritis	M06*	1464	196099	4103	3.09	6e-191	2.87	3.34
Multiple Sclerosis	G35	1261	196099	588	2.14	1.6e-12	1.73	2.64
Coeliac disease	K900	-	196099	1001	1.82	6e-12	1.54	2.17
Psoriasis	L40*	1477, 1453	196099	2951	1.31	1.2e-05	1.16	1.48
Ulcerative colitis	K51*	1463	196099	2077	1.13	0.1	0.97	1.32
Type 1 Diabetes	E10*	1222	196099	1565	1.14	0.17	0.95	1.36

## Sheet: S.Table 10b Low grip only
Table 10: Selected Autoimmune conditions and their association with the Low grip only definition of sarcopenia (Low grip strength and Lean muscle mass).
Description	ICD-10 code(s)	Self-report code(s)	Total N	Affected N	Odds Ratio	P	95% CI lower	95% CI upper
Rheumatoid Arthritis	M06*	1464	196099	4103	3.98	1.0E-377	3.73	4.24
Type 1 Diabetes	E10*	1222	196099	1565	2.19	2.7e-39	1.95	2.47
Psoriasis	L40*	1477, 1453	196099	2951	1.45	6.3e-15	1.32	1.59
Multiple Sclerosis	G35	1261	196099	588	1.98	9.5e-14	1.66	2.37
Coeliac disease	K900	-	196099	1001	1.44	2.2e-06	1.24	1.67
Ulcerative colitis	K51*	1463	196099	2077	1.15	0.015	1.03	1.3

## Sheet: S.Table 10c Lean muscle mass
Table 10: Selected Autoimmune conditions and their association with the Low lean muscle mass only definition of sarcopenia (Low grip strength and Lean muscle mass).
Description	ICD-10 code(s)	Self-report code(s)	Total N	Affected N	Odds Ratio	P	95% CI lower	95% CI upper
Type 1 Diabetes	E10*	1222	196099	1565	0.43	2.5e-50	0.38	0.48
Coeliac disease	K900	-	196099	1001	1.67	7.4e-15	1.47	1.9
Multiple Sclerosis	G35	1261	196099	588	1.37	0.00018	1.16	1.61
Psoriasis	L40*	1477, 1453	196099	2951	0.94	0.085	0.87	1.01
Ulcerative colitis	K51*	1463	196099	2077	1.04	0.41	0.95	1.13
Rheumatoid Arthritis	M06*	1464	196099	4103	1.01	0.72	0.95	1.08
